# Supplementary material for: Identification of susceptibility modules and hub genes of osteoarthritis by WGCNA analysis
Source: Front Genet. 2022 Nov 18;13:1036156. doi: 10.3389/fgene.2022.1036156 (PMC9718428; doi:10.3389/fgene.2022.1036156)
Supplement: Supplementary file 1 [file Table1.XLS]

id	logFC	AveExpr	t	P.Value	adj.P.Val	B
DDIT4	-3.15503067568388	7.51764866025891	-14.6894909921873	8.10763453937092e-09	6.98959173639167e-05	9.91392795384899
MMP3	3.80691140419775	7.92200903442225	11.9772246856871	7.44868706555025e-08	0.000321075655960543	8.19395739423735
FASN	-3.23623561617421	8.48095218007657	-11.3725296160439	1.29608745734148e-07	0.000372452332324698	7.73722982980912
ITPKC	-2.25405805379833	4.90348083836453	-10.2038628589482	4.07259767339466e-07	0.000877746613558383	6.76291929170356
MAFF	-2.70943128503053	7.79788171594862	-9.47751089227533	8.76958804766177e-07	0.00151205237117784	6.08948425062498
APOD	-4.72843524202648	8.14690303827842	-8.85479686734107	1.75812403414576e-06	0.00221781393083348	5.46594447505382
GADD45A	-2.03866824582072	7.66947560362366	-8.77453194780862	1.928271817166e-06	0.00221781393083348	5.38227597112632
MT1X	-2.05730545359295	10.5497910336854	-8.71826800201807	2.05805723775291e-06	0.00221781393083348	5.32316278706312
MAOA	-2.01875430414789	7.35407654893323	-8.49057191611313	2.68763262824205e-06	0.00234510843442399	5.07997599910505
ADH1A	-2.49457958822813	7.60790866027827	-8.48039412369003	2.72022785572902e-06	0.00234510843442399	5.06895569537947
SLC2A3	-2.50157452912353	8.26835559680399	-8.3904333737536	3.02750699371819e-06	0.00237273979934951	4.97098202781626
H1FX	-1.26962612681281	9.58192204381228	-8.28550640235451	3.43373479198863e-06	0.00239394095544179	4.85541349339428
GPD1	-2.77131607320664	7.61812105854986	-8.21342273291726	3.74652568655493e-06	0.00239394095544179	4.77520204448999
C10orf10	-2.78989749922423	9.45700799504524	-8.14122290548586	4.09068800860144e-06	0.00239394095544179	4.69418753987449
TRIM14	1.94502973200723	6.57545678022638	8.09648520259749	4.32086177805333e-06	0.00239394095544179	4.64364701503956
TF	-2.44771755806729	5.40688216639613	-8.07377409765819	4.4429944654992e-06	0.00239394095544179	4.61788973284894
VEGFA	-2.32460476775567	6.85313506348216	-7.96723909911364	5.06747351799843e-06	0.00246485952069947	4.49615712353994
HDC	1.89370154334245	3.22117948443337	7.93976172116719	5.24338545373975e-06	0.00246485952069947	4.46451559362553
TNFRSF11A	1.74560725303869	3.53951040970583	7.91132524278769	5.43235481884816e-06	0.00246485952069947	4.43166342169021
ADH1B	-2.66010398398787	6.33501144234994	-7.71152870218267	6.98468847638321e-06	0.00301074996774498	4.19776673449899
SCRG1	2.69142701868446	5.30589976224407	7.45311905896862	9.7344090896533e-06	0.00385307668121816	3.88712284466901
SERPINA3	-2.02190321596515	7.5642640726191	-7.44539290249962	9.83269771335107e-06	0.00385307668121816	3.87769136481009
TSC22D3	-1.32453797978577	9.43011235582814	-7.33945291945041	1.12930924213676e-05	0.00423294564193958	3.74751642071739
INSIG1	-1.57628923908188	6.38268969231709	-7.29063469618815	1.20427164107484e-05	0.0043258440907109	3.68699310659805
HNRNPA1	-1.34403285240889	7.62229581086421	-7.20760766520176	1.3442652438595e-05	0.00435407351828964	3.58327397519256
CYP4B1	-1.64444162229177	6.93411499780494	-7.187679167242	1.38039500320535e-05	0.00435407351828964	3.55823104706931
ADH1C	-2.94963090247755	5.77818839465043	-7.16325848670692	1.42609102306787e-05	0.00435407351828964	3.52746471652224
HIST1H1C	-1.78576354194781	4.31756854914366	-7.12439740693919	1.50217591314109e-05	0.00435407351828964	3.47832731138816
ACSL1	-1.55957900111949	7.06926027970319	-7.10528101969661	1.54118577995864e-05	0.00435407351828964	3.45407523665968
BCL6	-1.35266502078051	6.30757539623544	-7.0982685107482	1.55576621068581e-05	0.00435407351828964	3.44516543990622
SDC4	-1.74257448503226	7.44911149463383	-7.09354593097923	1.56566847311192e-05	0.00435407351828964	3.43916108795392
PPAP2B	-1.0812366054792	10.1058004571294	-7.04557813438497	1.67015230556495e-05	0.00449949469571108	3.3779894985809
FABP4	-1.74020978405944	9.94807713404344	-6.96971300068762	1.85091206257969e-05	0.00483536754287864	3.28055230930269
IGHM	4.12825941191545	7.57488168547845	6.82282840160976	2.26306254178144e-05	0.00567566422878518	3.08948232711484
AOX1	-1.71583669429285	5.94058166012815	-6.80975278729757	2.30423672436471e-05	0.00567566422878518	3.07231766850584
STC1	-3.21359146041386	4.17977500113866	-6.75370538029344	2.49000689265503e-05	0.00590734717853795	2.99845290501926
ADIPOQ	-2.14559647309562	7.55468880338248	-6.74070479381971	2.53534213671157e-05	0.00590734717853795	2.98125210841778
ADM	-2.44855936913187	8.95206254110672	-6.67300243936278	2.7861088544687e-05	0.00632080116694069	2.89126520565954
NPR1	-1.26344861260789	5.87196102406962	-6.58207528552845	3.16534410071722e-05	0.00699703371597004	2.76931839046889
IGLC1	4.07196921831528	8.81801569850654	6.49966066598491	3.55683969812938e-05	0.00766587875939334	2.65770190689288
RABL3	1.25766834680689	3.92441777059691	6.40374799698647	4.07846059533711e-05	0.00848399531190001	2.5264965003361
MTHFD2	-1.74412749306126	8.19853264567124	-6.39444053924653	4.13325371882381e-05	0.00848399531190001	2.51368901578348
KDELR3	1.34477086097737	6.34813059718946	6.35075533321536	4.40111387616245e-05	0.00882372156427824	2.45339795868833
SOCS1	-2.00724095891479	3.59851263157522	-6.26600358176219	4.97494160844535e-05	0.00974749354691076	2.33558984581821
INHBB	-1.89552734225328	6.90899067993731	-6.24144214521443	5.15575136242458e-05	0.00987727388788051	2.30124079367954
ZFHX2	-1.24456067535007	3.13327739741691	-6.18535647507522	5.5953697849082e-05	0.0100398678364556	2.2224544056438
EGR2	1.94607961437822	6.0399454588074	6.17940548224522	5.64430382041078e-05	0.0100398678364556	2.21406607297493
CALB2	-1.45514667804409	6.48069638439766	-6.16780159015557	5.74103486857787e-05	0.0100398678364556	2.19769375539764
RHOB	-2.00542868500051	9.02622526973363	-6.15954170569822	5.81096354302594e-05	0.0100398678364556	2.18602685063736
ATF3	-1.90367596280086	6.27400446932481	-6.15814074923414	5.82291372025029e-05	0.0100398678364556	2.18404697774057
FSTL3	-2.26783447194499	6.25842676016264	-6.14035693755512	5.97690275821103e-05	0.0100544941465443	2.15888782447636
RGS19	1.03100781395184	7.64522319408322	6.10110047619149	6.33236466369554e-05	0.0100544941465443	2.10317648255986
ZBTB16	-2.34968903544939	7.8666103217944	-6.09825552036446	6.35898452292459e-05	0.0100544941465443	2.0991296920182
NAMPT	-1.61588292351918	5.81846362330757	-6.0821766832197	6.51168545771192e-05	0.0100544941465443	2.07623472234864
PLIN2	-1.64417779209561	7.89672547184255	-6.07690056043577	6.56263854524394e-05	0.0100544941465443	2.06871316144097
SEMA5A	1.42625891590892	8.14078247086348	6.07315587338955	6.59905917772078e-05	0.0100544941465443	2.06337215712594
SIK1	-1.9334283764864	7.15883957553839	-6.06817947581247	6.64779220917559e-05	0.0100544941465443	2.05627099226813
TIMP4	-2.31309640164013	7.72819325108767	-6.02754134724602	7.06036666759325e-05	0.010411772599708	1.99813695805695
SCD	-2.91551459587105	6.20677217219798	-6.02135142112075	7.12556064705685e-05	0.010411772599708	1.98925945207047
HSPA6	-1.91758617372632	7.03709380943615	-5.96640389874821	7.73312052986875e-05	0.0111112053479998	1.91019193232003
SCN2B	1.72474375169259	3.22180680406306	5.93755653301342	8.07390748896277e-05	0.0114106813872702	1.86849256624245
ADCY1	1.47153376616544	4.24769131828147	5.92640474935686	8.20989226319587e-05	0.0114157227743567	1.85233756612451
CEBPD	-1.30324891281302	9.8883107829199	-5.89631945540678	8.58902654945144e-05	0.0114496089230185	1.80865747687517
ETS2	-1.29716861679016	6.77915745927103	-5.89062035514152	8.66291785307257e-05	0.0114496089230185	1.80036712814537
PPP1R15A	-1.58174707422189	9.28933594485652	-5.88927909976237	8.68040572592872e-05	0.0114496089230185	1.79841529569162
CD52	2.20835142944405	6.51254036178229	5.86342991754795	9.02486269647985e-05	0.0114496089230185	1.76074379846397
GPC3	-1.59954204010214	5.45562846799502	-5.86257351560219	9.03652021223156e-05	0.0114496089230185	1.75949392352503
RRAD	-2.3748420546356	6.20945795867569	-5.8588548420581	9.08732523688406e-05	0.0114496089230185	1.75406537667408
GLRX	-1.12783876373363	7.87008452891676	-5.85328876096813	9.1639370802491e-05	0.0114496089230185	1.74593592282497
ITCH	-1.36587665768067	3.06348946404261	-5.82549805295178	9.55684066844602e-05	0.0115391750706178	1.70527401740339
TNFAIP3	-1.70717040195589	7.87695860326695	-5.81079510392247	9.77190555722864e-05	0.0115391750706178	1.68371248935988
CDO1	-1.85552949492706	7.2425708748717	-5.80068105599679	9.92282447222557e-05	0.0115391750706178	1.66886081259508
CDC42EP4	-1.94426009724102	7.93675443421211	-5.79953604186224	9.94006521886566e-05	0.0115391750706178	1.66717844021955
CHI3L1	-1.4964082380107	9.60927804321032	-5.79674883749948	9.98216577919611e-05	0.0115391750706178	1.66308233465129
FAM107A	-1.30938452474779	7.56825500142527	-5.79302425466006	0.000100387209174845	0.0115391750706178	1.65760674746196
AOC3	-1.41182136012648	6.75530306821361	-5.73445849596008	0.000109741306300941	0.0122927714913507	1.57122221304176
CORO1A	1.32177567921743	7.06208380960774	5.73138441469741	0.000110257160537078	0.0122927714913507	1.56667309844155
KLF9	-1.59807289871977	9.21180592071135	-5.72306521430598	0.000111666121880522	0.0122927714913507	1.55435468121327
ZFP36L2	-1.27539298687845	9.89771891950599	-5.71239756181092	0.000113500815586237	0.0122927714913507	1.53854299908378
C6	-1.25598202517001	6.08357100552107	-5.70910908655535	0.000114072812818473	0.0122927714913507	1.53366520022526
CSN1S1	2.7715367818797	7.49923720857999	5.69467994479578	0.000116618980097063	0.0124120028076146	1.51224242199826
CDH11	1.54553424405985	6.40511810858383	5.63981071847255	0.000126865020963684	0.0131600354661732	1.43048111198121
PDZRN3	-1.75685274703516	4.17201722767758	-5.63110689396702	0.000128576109120504	0.0131600354661732	1.41746814633075
LOC100508689	1.3038478512241	3.55370251575274	5.62637546892113	0.000129516504561545	0.0131600354661732	1.41038928835145
ABCC3	1.20245766235106	6.46757173395146	5.62432697980428	0.000129925910233722	0.0131600354661732	1.40732338295873
NFIL3	-1.80464654490684	8.44092920946052	-5.6176011359782	0.000131279787738185	0.0131600354661732	1.39725242282152
CLDN5	-1.47439880460043	7.85562640488104	-5.6097107644843	0.000132887152949775	0.013168047650345	1.3854287389142
MRC2	1.24188011953625	9.55183464629334	5.59324906793344	0.000136308095397242	0.0133535464820412	1.36072963719561
MAGED1	1.03418542992777	8.74542735441498	5.57519317899041	0.000140167846988772	0.0135773821223618	1.3335899246214
DUSP5	-1.35239099074687	6.00419494254235	-5.53002246133583	0.000150339683918866	0.0142426199457642	1.26547113080299
GALNT10	1.13990119038919	6.296681299715	5.47256005021041	0.000164421633393266	0.0154073793639494	1.17835643780229
LMOD1	-1.36727166960917	7.14130032518855	-5.45260947318357	0.000169631730319735	0.0157246790009294	1.14799061387188
DUSP4	-2.34988205947801	5.59244875121882	-5.40449723016464	0.000182927892276428	0.0167768229714371	1.07450699619139
DYRK3	-1.42073660600072	5.13611929773485	-5.38736340644039	0.000187925357641475	0.017053731665549	1.04825120661012
CYB5A	-1.14109064780731	7.50504975102712	-5.36291086144409	0.000195308911582192	0.0175391471536467	1.01070155480886
RBPMS	-1.03490101207691	6.20953064312604	-5.35449750460655	0.000197919742796574	0.0175903721922604	0.997760519048872
MMP7	-1.63957872345817	2.5275562304182	-5.34636633005587	0.000200478073797341	0.0176062179238786	0.985243134207664
SLC6A3	-3.68260872650949	4.2347187900323	-5.34100966839672	0.000202182528066811	0.0176062179238786	0.976991344821043
CXCL10	2.29335969723019	2.7539947521445	5.33374628546579	0.000204518183619087	0.0176315126098015	0.965795232366477
MMP1	3.22430618692426	6.13318167563067	5.29880742306124	0.000216158493479124	0.0184505185374606	0.911825245371222
PRKAR2B	-1.39054734794477	4.43969610759944	-5.28736645300556	0.000220120645869981	0.0184965680325629	0.894111572139775
MAP1B	-1.23003332102039	4.41217833472814	-5.28488797147945	0.000220989039247648	0.0184965680325629	0.890271570520777
P2RY6	1.70663874481773	4.61456955964671	5.27467079534488	0.00022460724132961	0.018618644495217	0.874431766379842
TRIL	1.46540957549076	4.62731212072233	5.25438429800006	0.000231977952835517	0.0190464945847142	0.842933902662568
SLC7A5	-1.61666703118903	5.90086451401826	-5.18041663393816	0.000261090018539086	0.0208412689798653	0.72755471254285
GADD45B	-1.42342715580716	7.93585055690956	-5.16274161383271	0.000268601681002446	0.0210531283215202	0.699860740456479
AGTR1	-1.46214147910797	6.57772599687858	-5.16268003350544	0.000268628246765714	0.0210531283215202	0.699764170832494
ZFAND5	-1.22684591946517	7.32856962503051	-5.15061048913878	0.000273888925893294	0.0211927213480564	0.680825730121995
NELL1	2.48810327826031	3.58625326296459	5.14322385434838	0.000277161988917632	0.0211927213480564	0.669224394206928
STMN2	1.98405092286643	4.00128744887134	5.13754205176848	0.000279707682377969	0.0211927213480564	0.6602950183737
FAM65B	-1.57233629777734	4.04385730940467	-5.11170979510815	0.000291596379556125	0.0216711412771841	0.619636145602396
PIM1	-1.10917301385811	8.68096186834729	-5.0894675408458	0.000302259648502545	0.0221715212195994	0.584547106123154
LAMA2	-1.79285227133159	5.7219483462172	-5.08698948253281	0.00030347285743101	0.0221715212195994	0.58063314721095
ATF4	-1.19406494137112	9.17006698636123	-5.05874778278723	0.000317667601368892	0.0230135495075733	0.535961744578178
ASPA	1.67387383668426	2.90968109527971	5.05116768813665	0.000321595359039703	0.0231039465856773	0.523951544133144
PIGA	-1.34145923934214	5.41474069495685	-5.04141085480017	0.000326726473818762	0.0232785862048888	0.508479776312513
NID2	1.89186864103348	6.99165865485712	5.02175769851419	0.000337325590319747	0.0238367533946438	0.477271874916942
SRPX	-1.38996655077739	8.10170620083572	-5.01252225791561	0.000342430814885543	0.0240007809360022	0.462586721238202
HSPB6	-2.19466989543665	4.98319969131838	-4.9838779024236	0.000358788905501956	0.024944509309132	0.41695905058291
FOXO3	-1.41889794562195	8.64780569816473	-4.9754513534144	0.00036375614732402	0.0250770606899611	0.403513214234385
FBLN2	-1.28710436697138	8.18481764120009	-4.970826450718	0.000366513124571987	0.0250770606899611	0.396129014906164
PPARG	-1.14290615257821	5.79134961445432	-4.9533401685239	0.000377137319382998	0.025600793940164	0.368181557218158
GTF2A1	-1.08355440248086	2.64380105431631	-4.90769796481437	0.000406423417057086	0.0273732521753839	0.295021889064654
BLNK	1.35008161994106	5.45354399423119	4.89713440795212	0.000413536358419987	0.0276364104336334	0.278046120789207
CDKN1A	-1.3716528085999	9.49504910248077	-4.88056056826401	0.000424961253228411	0.0281792021339667	0.251378952846025
SSPN	1.25875398606717	5.74551658682535	4.87595336329557	0.000428195740581097	0.0281792021339667	0.243958896990057
MT2A	-1.5633465792887	9.29437982862223	-4.85914799101065	0.000440214979257944	0.0287507070922935	0.216867165994982
CNR1	-1.68770866429907	3.6001440238559	-4.8393819957253	0.000454806822029866	0.029480373027966	0.184950318943115
ACKR1	-1.0946954137915	9.31470580864313	-4.83328409969887	0.000459410352321246	0.0295565421444885	0.175092447492517
IL1R2	-1.94249302243079	4.65735270712479	-4.82372375543908	0.000466726598471847	0.0298048148550059	0.159626396095916
SPRY2	-1.20095717834053	5.76619757194171	-4.79407123935265	0.000490207375225388	0.030847283078964	0.111573194928214
AMPH	-2.1217904026521	4.73622875844818	-4.77708663852827	0.000504212622609997	0.0314194634846168	0.0839922934909589
GABRB1	2.48869815354903	4.39215369110823	4.77425370757041	0.000506589192015048	0.0314194634846168	0.0793879649758802
ME2	1.31606323939952	5.8158449303284	4.74353064140583	0.000533131291175039	0.0325966302214185	0.0293810253951001
C14orf132	1.21119987401717	7.79133746820854	4.73776176971728	0.000538275754800145	0.0326794033952961	0.0199763381464413
CD27	2.88382948917076	3.73375014361044	4.72603307230935	0.000548896200371826	0.0329136791797595	0.000841211696905653
GPR1	2.56187137734384	7.16492505199107	4.72409286357829	0.000550674159612764	0.0329136791797595	-0.00232606281538583
IL1B	-1.80262107610389	6.54095594154742	-4.70704660864699	0.000566557036018815	0.0334540288186179	-0.0301757432315606
TAC1	2.47127671224058	2.37552648995171	4.70292886137822	0.000570465326558692	0.0334556570085883	-0.0369092976713503
WASF3	-1.38223701515159	6.16881742962795	-4.68427521915692	0.000588527491378059	0.0338246366878016	-0.0674423186091975
XYLT1	1.24839097882923	5.93463881812268	4.67814641047583	0.000594592012668218	0.0339468724583623	-0.0774847576050846
RAB6B	1.28508287513166	3.77759612081518	4.67238048999086	0.000600357270723797	0.0339486066441862	-0.0869373373274653
VEGFC	2.42010102634828	5.99984287819542	4.66637607361961	0.000606423311699152	0.0339486066441862	-0.0967857969388266
RAD51B	1.36730410508172	1.66000623740167	4.66636350409251	0.000606436077392956	0.0339486066441862	-0.0968064187404059
SPRY1	-1.15358084549849	7.90184044504384	-4.65430552298657	0.000618812920083666	0.0344179753809115	-0.116599015921453
CORO2A	-1.32743576804571	2.95146161510706	-4.64765943119271	0.000625747648749644	0.034580579999171	-0.127516822638781
FANCC	1.12348729397782	6.51206725591369	4.6275006127955	0.000647284401908245	0.0352229532010116	-0.160669632630285
PCK1	-1.91918359883982	6.88573852509845	-4.62534877228453	0.000649628762204019	0.0352229532010116	-0.16421179499127
SPIB	1.0910114678719	6.69131062749793	4.62153557029018	0.000653804991100551	0.0352278301767366	-0.170490291070273
ORAI2	1.65644126550083	4.78193175947264	4.59363356264612	0.00068523194099717	0.0366918295859416	-0.216491583862147
PTX3	-2.72387474428688	4.78645694262463	-4.58493935544756	0.00069534460355484	0.036905068323458	-0.230847046140542
EPHA4	-1.46573758086972	4.11788045013429	-4.5747997627981	0.000707336114845168	0.0370132548348174	-0.247601933361258
NREP	1.40019390472965	6.76853741073911	4.57002031372509	0.000713063362598624	0.0370132548348174	-0.255504395017767
ATP6V0E2	1.01300638546032	7.45896540160256	4.56279517962117	0.000721813599676302	0.0370132548348174	-0.267456431437374
IGJ	3.87760567557797	4.52223126506915	4.55433560473881	0.000732201832791315	0.0370132548348174	-0.281459396386548
GBE1	-1.22273613694757	8.19573132550261	-4.5464144490525	0.000742070750175064	0.0370132548348174	-0.294579786495746
CD4	1.17762595037297	6.245898523078	4.54588492356733	0.000742735425458369	0.0370132548348174	-0.295457176394888
LDLR	-1.9051256638245	6.02157565157995	-4.54586913056936	0.000742755258835797	0.0370132548348174	-0.295483344956655
FOSB	-1.04845446115212	10.0757157856921	-4.53508275973196	0.00075643141323925	0.0374037568179971	-0.31336380706733
PLA2G15	1.35400902000758	6.21845556699766	4.52971207405257	0.00076333894207046	0.0374037568179971	-0.322272496390258
ABL2	-1.77668067540661	2.84024769816882	-4.52950421028678	0.000763607609322292	0.0374037568179971	-0.32261736967431
RAC2	1.20671748597669	6.23689046322224	4.5116299242648	0.000787084339636034	0.0382802970542468	-0.352294494799563
WNT5A	1.02192308466299	2.96313303761987	4.50585464548629	0.0007948301392109	0.0382806180454591	-0.361892325830505
LRRC15	2.68862678130326	6.30199115077201	4.49111914363907	0.000814956613208169	0.0390318942359313	-0.386400790745121
RP11-79P5.2	-1.27635339636443	2.90190833022579	-4.48122448432046	0.000828769616534076	0.0392572684842872	-0.40287374828711
REPS2	1.68940983758658	3.29749266535203	4.47142006016149	0.00084269815780116	0.0394831566217598	-0.419209029691962
HCG26	1.74797967687074	3.76117411562508	4.46671012572095	0.000849476039171403	0.0395855834253874	-0.427060742236483
KLF4	-1.32155926504463	8.46585943849641	-4.46188372366718	0.000856480638484318	0.0396974171202866	-0.435109586328763
AVPR1A	-1.5787703733688	1.86541164025845	-4.45236585144113	0.00087047141849447	0.0401301288708066	-0.450991051571027
IFRD1	-1.21292251238084	5.17557520520311	-4.42008315477652	0.000919729876163441	0.0417315329600264	-0.504944187481584
P2RY14	-1.71266100215798	3.6814681753851	-4.41359172911061	0.000929981500332976	0.0419757618553434	-0.515809130518255
FOSL2	-1.03488431876639	7.97400373633826	-4.40741505092439	0.000939846839448401	0.0422001020983576	-0.526152214657674
CD79A	1.90434086442232	4.78764648561488	4.3924889772699	0.00096414021869369	0.043066594950043	-0.551166325850773
XYLB	-1.25386395897888	2.18438838013672	-4.37649714113715	0.000990896634636885	0.044033607666003	-0.577997468748062
NIPSNAP1	1.0854117216878	6.46621705283499	4.35567846487156	0.00102689449394612	0.0453992688836385	-0.612974699988659
PTGDS	1.61872181552456	10.1607824115091	4.35162974074615	0.00103405220898781	0.045482469865734	-0.619783131727413
CLK1	-1.37993343428814	6.26896623610393	-4.33318930558613	0.00106731712644245	0.0464714189245471	-0.650818431547354
CFI	1.44410508394425	7.07573174949932	4.31787946679649	0.00109578177578911	0.047132340234425	-0.676616408052763
PTPRCAP	1.59480208029099	4.70223787026108	4.3123390135676	0.00110627680258561	0.047132340234425	-0.685959388375712
ACLY	-1.03618862097751	8.4809999422352	-4.30328688233909	0.00112364979246056	0.0472535846868416	-0.701232137715214
SERPINE1	-1.5093187551218	6.99119115451742	-4.28905824200751	0.00115153440513772	0.0477514503284064	-0.725258536776244
BMP5	-1.4411504137354	2.54722123497821	-4.28480626673739	0.00116000638708521	0.0477514503284064	-0.732443082782841
SYCP1	1.47915309184107	1.75070067314487	4.28272775412423	0.00116417138425391	0.0477514503284064	-0.735955919118727
ATF6B	1.01267784206632	4.00886911413554	4.28233228329172	0.00116496560476758	0.0477514503284064	-0.736624351423307
SCG2	1.34515235744428	4.56415107731206	4.28107998509553	0.00116748430882678	0.0477514503284064	-0.738741131953158
PRUNE2	1.21145397439895	6.02279379413468	4.2648741758274	0.00120059486876825	0.0483660203908928	-0.766150803649174
HP	-1.47518243375327	4.40470371862191	-4.23705167991666	0.00125973916585057	0.0502361229344309	-0.81328013786425
AZGP1	-2.23156799200115	2.77344475126232	-4.23138378207393	0.00127215520519723	0.0502361229344309	-0.822892175755795
ANGPTL7	-1.902798676458	4.31643054021974	-4.22474403135674	0.00128686228927348	0.0502361229344309	-0.834157060997183
ITGB2	1.04313304704426	8.14458128196368	4.22447519269124	0.0012874614815422	0.0502361229344309	-0.834613274718439
HMGB2	-1.10438699200913	7.48507396758328	-4.21351882121622	0.00131212984128186	0.050725880545699	-0.853213055602146
CD53	1.01112300288786	8.58227781328875	4.21060242150015	0.00131877864040357	0.0507553154416033	-0.858166310989346
KAL1	1.31156885527588	5.42931774790423	4.19989374344726	0.00134349433017601	0.0509228664876347	-0.876362373741394
MXRA5	1.90806318407832	8.53725213594399	4.19886896867318	0.00134588463669067	0.0509228664876347	-0.878104340329284
LST1	1.21265972199556	8.92252136875317	4.19165657020054	0.00136283327029957	0.0509228664876347	-0.890367710101724
PSD3	1.29484159044154	6.46725532674877	4.18965216252758	0.00136758278664916	0.0509228664876347	-0.893776880263042
CX3CR1	2.60383592326703	5.23361071867893	4.18698158112124	0.00137393757912955	0.0509228664876347	-0.898319804267481
RARRES3	1.24201437189055	7.72172471044913	4.1778096749436	0.0013959973804068	0.0511203294960529	-0.9139282084417
SV2B	1.10746324217262	6.83201826020192	4.16501068683521	0.00142739796543858	0.0514878571550042	-0.93572470510852
NKX2-5	1.06591443894317	4.17011283866652	4.16188516279463	0.00143517694888233	0.051552751984644	-0.94105018538737
HLA-DMB	1.22820259433803	10.0799987981724	4.15524827559066	0.0014518416503188	0.051913120637597	-0.952362135677022
C22orf31	1.6288071791025	3.27058831585933	4.13977387472056	0.00149148215396534	0.0524819087727968	-0.978755547260098
CXCL2	-1.63040791705512	7.85144715287573	-4.11937073229541	0.00154547391684985	0.0537239138595266	-1.01359523103831
ALDH1L1	-1.28749455172046	5.36466753728937	-4.09158680007201	0.00162227981545378	0.0552793450159172	-1.06110965246547
CPA3	1.75751440673873	5.61359732683332	4.08794863075054	0.00163262659109116	0.0553970022103663	-1.06733746562486
CHRDL1	-1.46657002603756	4.85397557711258	-4.07761835232011	0.00166238026045494	0.0555309097065737	-1.08502835736118
AP1S1	1.79439784666281	4.74101143355542	4.07558231598189	0.00166831059204299	0.0555309097065737	-1.08851643618887
FADS2	-1.33361000066452	6.54210855633382	-4.06850970445519	0.00168908195006817	0.055788857529574	-1.1006363641053
BAI3	1.35268254824729	2.52250442268176	4.0550242972502	0.00172943345860452	0.0564474466574197	-1.12375979145633
PTN	1.40494131736798	5.65833603762203	4.05314617127234	0.00173513204549544	0.0564474466574197	-1.12698168932832
MGAT4C	1.91629976237423	3.52122861693889	4.05060560636163	0.001742871592356	0.0564860751793274	-1.13134056277746
CYP27B1	-1.26397817914939	2.52139441768893	-4.04263370574832	0.00176739027245482	0.0565030123947788	-1.14502228463448
DDIT3	-1.85345715357377	7.49275871905285	-4.03595103986463	0.0017882191390579	0.0565030123947788	-1.15649630838687
LPIN1	-1.02109853231802	5.90735155878167	-4.03547253159743	0.00178972030483744	0.0565030123947788	-1.15731807116172
MNDA	1.34748230844073	6.06238277263823	4.03536546022157	0.00179005638562671	0.0565030123947788	-1.15750195257334
HEBP2	-1.22437201573324	8.60161076961803	-4.03244449160043	0.00179925013852446	0.0565030123947788	-1.16251878624057
NPAS2	-1.13019403305228	4.1157238940718	-4.0314532414379	0.00180238120966989	0.0565030123947788	-1.16422147625246
DUSP2	-1.41474653056583	5.23542603058028	-4.02871335579723	0.00181106512008276	0.0565695376820052	-1.16892834267597
SELL	1.66375186942806	4.85280098507687	4.02491360927144	0.00182318001615871	0.0567423643296181	-1.17545718925453
LILRB4	1.072226870173	8.24739887030501	4.01842032947747	0.00184407755414949	0.057183362815403	-1.1866174702581
CXCL8	-1.1659436345811	6.85694622163273	-4.00742123026896	0.00188004436157915	0.0578852230041922	-1.20553159368747
GZMA	1.78107856050267	4.36570254969799	4.00444626529757	0.0018898967350508	0.0579762850210715	-1.2106494024609
TLE3	-1.14663832503361	4.49409546774209	-4.00069134791773	0.00190240851897922	0.0579762850210715	-1.21711019036423
TBC1D31	1.50967295203144	1.73334106873665	3.99996435729288	0.00190484082488497	0.0579762850210715	-1.21836122399871
TRBC1	1.2495503579309	6.21951879914792	3.99645515986217	0.00191662698422519	0.0579762850210715	-1.22440070895953
TNFSF11	2.06276012828469	3.44585926923673	3.9871782268509	0.00194815003015464	0.0585681619705865	-1.24037246137902
NID1	-1.19793326918581	6.41957498390161	-3.97866430161868	0.00197755279404693	0.0588305471099238	-1.25503785073121
LIPE	-1.23114117290457	7.3962436816608	-3.97629618180411	0.00198581245899406	0.0588305471099238	-1.25911821038064
AGPAT2	-1.03004366805454	8.58933309809316	-3.9742475939614	0.00199298644648114	0.0588408772435409	-1.26264843474618
PLK2	-1.37575071265714	5.49434788143896	-3.95702485630702	0.00205437001290658	0.0599697294394427	-1.29234315574613
MDK	1.45663312081852	6.52579148129388	3.95568349720008	0.00205923213305018	0.0599697294394427	-1.29465703915762
MARCKS	1.15567392287232	7.38036902209755	3.95284547883033	0.00206955858250201	0.0599697294394427	-1.29955325589815
NUPL1	-1.71254713746652	2.19474574872602	-3.95001384029007	0.00207991521892975	0.0599697294394427	-1.30443921228235
LBP	-1.34969002574544	7.72451747755214	-3.93967618900175	0.00211818223862486	0.0607884292404787	-1.32228299302994
COL8A1	1.00495520965752	4.31521634789377	3.93854530971021	0.00212241238851457	0.0607884292404787	-1.32423559626813
CEMIP	1.6669505064426	6.14118763995505	3.92457409999683	0.00217539941983639	0.0616400917317293	-1.3483682456414
OLFML1	1.33803071234863	5.62792425647364	3.92294480998761	0.00218166708127829	0.0616400917317293	-1.35118369183748
COL1A2	1.35910325796334	8.56066979085889	3.92201826170724	0.00218523971322434	0.0616400917317293	-1.35278489284071
CYP2D6	-1.35849944048088	2.82013556561811	-3.91997074054846	0.00219315611599258	0.0616400917317293	-1.35632356102007
CSRP2	-1.62685510444695	5.20708296756758	-3.91200626826818	0.00222423245213164	0.0622253882509018	-1.37009189035954
SORL1	1.42616168038743	7.10445163318445	3.90756289114531	0.00224176737678205	0.0622253882509018	-1.37777569726108
WHAMM	-1.60881853277253	3.04089027465675	-3.89560297314831	0.00228967816318191	0.063064905574413	-1.39846632054944
CETN2	1.1217199742445	6.99872311779755	3.87746307341889	0.00236437396424907	0.0643574470073663	-1.42987212702042
MBTPS2	1.5764447971976	3.37980161408876	3.87402052318902	0.00237883137825659	0.0643574470073663	-1.43583545375624
CITED1	-1.1285867544166	3.63156582695051	-3.87164463423946	0.00238886243386582	0.0643574470073663	-1.43995165629475
MTUS2	1.51993209904413	5.4839374094816	3.86846931404989	0.00240233694266186	0.0645188373292459	-1.44545361496317
MYOC	-1.89226102923738	5.83618308939981	-3.86580862512517	0.0024136880258646	0.0646223741334742	-1.45006451733991
CDON	1.81181685572422	4.4989114102336	3.85881296804411	0.00244379798374664	0.0650246370922214	-1.46219065305328
OLR1	1.9940353725254	5.7342150862699	3.8548617154964	0.00246097562862189	0.0651098728395791	-1.46904149216621
AQP3	1.17406330785988	6.10677720585265	3.85460263096925	0.00246210631547416	0.0651098728395791	-1.46949074880576
CCL20	-2.61499624156312	3.25547735454871	-3.84383390215095	0.00250958021904618	0.0660142275026949	-1.48816882351954
SLC23A2	1.10620478925448	6.20359612797722	3.83575484539587	0.00254581619947905	0.0663896816689125	-1.50218800436577
CDKN2A	1.19789236894432	3.08294005776522	3.83138903187291	0.00256562187920444	0.0663896816689125	-1.50976599669256
HSPA8	1.01676087553949	4.17804537000233	3.82219787941444	0.00260783912685499	0.0667127035982696	-1.52572464025216
ICOS	1.30914184102847	3.15727297518525	3.81246431570729	0.00265332958833917	0.0672775128855059	-1.54263244199125
KAZALD1	1.50014129739317	5.11801734860712	3.80481846823045	0.00268963630454531	0.0676285756668193	-1.55591900317649
G0S2	-1.33943374532344	9.26596448247148	-3.80457007394551	0.0026908243716729	0.0676285756668193	-1.5563507268901
PLIN1	-1.53541398545842	8.93738369724332	-3.80295685965035	0.00269855353548148	0.0676285756668193	-1.55915470438807
CYLC1	-1.5666363911209	2.59181786015817	-3.79566805292591	0.00273376168964353	0.0683123464533824	-1.57182612615833
ADAMTSL3	1.07760474777635	6.59228379922492	3.79328106348936	0.00274539454029475	0.0684047581846273	-1.57597674507512
ICAM1	-1.15067231146966	6.59916007460689	-3.78314749683386	0.0027953506943774	0.0688534809606503	-1.59360236755343
ZNF135	1.24506312665626	2.95778034496657	3.77373733888691	0.00284257937048106	0.0696189680480604	-1.60997671410658
GUSBP11	1.49157087197779	8.1897923647935	3.77041971059509	0.00285942555846683	0.0698331664009705	-1.61575120691579
RP11-116O18.1	-1.54219918555898	2.00630353498976	-3.76261147374679	0.00289948108818391	0.0706113741842753	-1.62934504466608
DDO	1.23971665770929	2.59831467853188	3.75319184897039	0.00294857296763369	0.0710339848815083	-1.64575020480943
GP5	1.06636624081596	2.04187727143395	3.74322111007819	0.00300147014532982	0.0713131613925532	-1.66312218149548
TCHH	1.47943778317268	3.0491286868253	3.73980563813483	0.00301981384637238	0.0713255210125378	-1.66907457944591
MARCH3	-1.59015398310274	2.50548815469734	-3.73136999343284	0.00306561574801536	0.0716219413654872	-1.68377954159938
HEXB	-1.62077613661407	2.78576716229012	-3.73043225320736	0.00307075123123988	0.0716219413654872	-1.68541451297652
PLXNC1	1.60236626272792	5.79941862397245	3.70521265332541	0.00321223594554486	0.0743179867831168	-1.72940817396769
TGM2	-1.0204312805049	6.66925317568045	-3.69217226952557	0.00328800631586524	0.0751880701566955	-1.75217292093254
FCGR3B	1.93540606812779	7.92464434624548	3.68040246930883	0.00335797111556283	0.0761817604928083	-1.77272913508654
KIF11	1.57833024024823	2.64956258645598	3.66712810336357	0.00343871808224781	0.0769960684231892	-1.7959237106946
GAMT	1.08750217698217	4.17128540529265	3.65220615713172	0.00353187222284893	0.0784749237968574	-1.82201021422156
GPR116	-1.06144950324278	7.4537219696237	-3.6436275786958	0.00358659538758418	0.079473448463082	-1.83701337250042
TBKBP1	-1.44834266373212	5.2270997821503	-3.63516177141895	0.00364145272199674	0.079473448463082	-1.85182358229383
SYNE2	-1.06235732350535	4.1838820482918	-3.62663330568934	0.003697587103218	0.0802145237351135	-1.86674762639934
RARRES2	-1.16918695024474	7.44096818691522	-3.62578622994027	0.00370321081621334	0.0802145237351135	-1.86823016053858
ANXA13	-1.24198679497446	2.94785513677202	-3.61870224170523	0.0037505861218998	0.0810371001426019	-1.88063000180017
MN1	1.22411122554739	6.41264510784934	3.6152870587834	0.00377364737422339	0.0811877093240914	-1.88660896029351
FKBP5	-1.39826020108095	7.5957953031576	-3.6143466682113	0.0037800229263029	0.0811877093240914	-1.88825541566145
ALG13	1.4306596090535	2.32769884114043	3.61208334246736	0.00379541289327912	0.0811916986425789	-1.89221829458856
RIMS3	1.45608391302759	4.15762076684914	3.59911788383449	0.00388482111888747	0.0824126078907184	-1.91492504943833
PTHLH	1.14057023515545	4.1065758287595	3.59854305363949	0.00388883471067335	0.0824126078907184	-1.91593197544539
CPSF6	-1.12700680739969	2.52436685568666	-3.59833297450471	0.00389030259019785	0.0824126078907184	-1.91629997399701
GAL	-1.65025277949877	4.37044076214041	-3.58884263785265	0.00395720997067911	0.0833895942112624	-1.93292677024175
PLXNB1	-1.3344439398257	5.07481256395664	-3.58762682583909	0.00396586632949978	0.0833895942112624	-1.93505717985846
TJP2	-1.70273881603712	4.13659116526118	-3.57937102357345	0.00402516168433417	0.0838186446392389	-1.94952545155694
APOBEC3G	1.06259791024652	4.86152200007166	3.55550535155181	0.00420173129729067	0.0868660084267216	-1.99136922571544
SEMA3C	1.33131715493097	7.88101047518036	3.55351161222698	0.00421683636097345	0.086969727913761	-1.9948661111695
MFAP4	1.10878003917099	7.59400239656579	3.55139482365301	0.00423293453324129	0.0870933857066184	-1.9985790229729
ANK3	1.2850141700275	6.22676691723354	3.53642305981888	0.0043486054740057	0.0882815693932182	-2.02484590441608
KIAA0101	2.2238289433765	4.01260882535009	3.53336775336766	0.00437260528139475	0.0882815693932182	-2.03020747487576
SHANK2	1.0220031322227	4.17803997729358	3.52890570117118	0.00440789897998338	0.0887862081926091	-2.03803840435222
TNP2	-1.02030492853784	1.92474685106383	-3.52527089007342	0.00443686474098296	0.0889539789116607	-2.04441816820305
CELF2	-1.05394577441963	5.6199670661218	-3.52234938196445	0.00446028730046344	0.0891099578604535	-2.04954637031656
LONRF1	-1.04738682096391	5.76146945668958	-3.50710809601458	0.00458454794505721	0.09089940879837	-2.0763056889371
EFNA1	-1.2477625862829	5.61136530209964	-3.50685765683751	0.00458661904967996	0.09089940879837	-2.07674546884746
PSMB9	1.08488907219882	8.44202418580795	3.50550940060694	0.00459778542910403	0.0909117160190502	-2.07911309766383
LAS1L	-1.10525258682006	6.31903744926728	-3.50089623733812	0.00463620272348852	0.0912030938202846	-2.08721468002027
FUT9	1.03214652706044	1.94926073108081	3.48901887209865	0.00473663150284112	0.0923771340718898	-2.10807744811554
IGFBP6	-1.00293708196969	8.93388127419518	-3.4784885758017	0.00482752847601742	0.0935238718915644	-2.12657859027176
PHKB	1.07576509440889	5.85701064871747	3.46621347791717	0.00493573885115225	0.0947683844894956	-2.14815037693129
GDF15	-1.37162155905939	7.21303256761968	-3.4631314628445	0.00496329511133074	0.0948748717400939	-2.15356742849729
SEL1L3	1.15838125279762	4.84422348657299	3.4358046720971	0.00521459871870396	0.0987907120980479	-2.20161169706438
LRRC32	-1.03589288931371	7.41690691160586	-3.43437344536938	0.0052281129476728	0.0987907120980479	-2.20412864148245
CD48	1.17361159913404	4.7654997890835	3.42132102243548	0.00535301967926716	0.100104951529202	-2.22708531863297
CCL15	-1.11913385378377	3.4514899944241	-3.41130464153785	0.00545093299663116	0.100626324119823	-2.24470544622979
VPS41	1.56356392825693	2.04246940998714	3.39531113849159	0.00561107415894042	0.101838042787843	-2.27284555944856
SPTLC2	-1.3750857634618	3.77647503696507	-3.37384805645423	0.00583354254848689	0.10565329897165	-2.31061875510052
CHST2	1.06763306651658	7.18047527886249	3.3681883909287	0.00589368833786631	0.105853098251553	-2.32058092413907
LPL	-1.21549120843129	8.21657949306736	-3.35323769172964	0.00605562436522709	0.107198229266166	-2.34690015432885
AFP	1.0300479191189	1.56299524501481	3.35022030917186	0.00608885176133915	0.107345584937638	-2.35221244102331
NOS3	-1.01028603464224	4.4060273507476	-3.34655990614972	0.00612940913624404	0.107636397661235	-2.35865700763253
VCAM1	1.62555456585068	8.33291723392001	3.33780375812051	0.00622754577191481	0.107919917443154	-2.37407408451169
ATP1A1	-1.05760337610046	4.5689477570995	-3.33667060832313	0.00624036204243533	0.107919917443154	-2.37606932187933
ITGA7	-1.0164285331768	8.83916638544453	-3.33560054627597	0.00625248938702748	0.107919917443154	-2.37795349201795
LMAN1	1.22047919438107	3.21448886945899	3.33121513400311	0.00630244143369032	0.108233760159052	-2.38567551376955
AOC2	-1.07014590535708	5.14627461245654	-3.31487599605392	0.00649215017772973	0.110392163081278	-2.4144483353574
FPR3	1.48913404386326	7.32699751862928	3.31126683821367	0.00653483143984259	0.110538813835244	-2.42080438529851
SLC19A2	-1.12042069280545	2.95907921677214	-3.29833608680845	0.00669010157212286	0.112427613359203	-2.44357761765833
BMPR2	-1.25056020748015	2.80783633189689	-3.28925143350219	0.00680142398371574	0.113633868534134	-2.4595780315475
ANKRD7	-1.22349084295635	2.3187048553111	-3.26474066412872	0.00711124666073893	0.116551440042263	-2.5027500240752
CTH	-1.44098410097377	3.13453747334521	-3.25894483671348	0.00718657676209269	0.117562577354841	-2.5129587620413
RBM38	-1.34850211581522	4.32138805897773	-3.25701042869388	0.00721189849246773	0.11775336534766	-2.51636602614949
VGF	-1.11498208256244	4.5015683904358	-3.24420449674799	0.00738182676200632	0.119755607212597	-2.53892237348162
GALNT18	1.10207167067471	4.60880483098307	3.24213767173188	0.00740963030793481	0.119755607212597	-2.54256285900704
SLC25A20	1.01309282473564	5.31350834196009	3.24152635102342	0.00741787428970269	0.119755607212597	-2.54363963171916
BRINP1	1.40806359312945	3.14671833143709	3.23751343281808	0.00747222178680902	0.120407521540337	-2.5507079135876
FUT5	-1.24116219231657	3.86929706623019	-3.21651576856798	0.00776324180351049	0.123481379313771	-2.58769177509681
DNAJB5	-1.28560676028374	5.33710512666062	-3.21197792008939	0.00782762774198222	0.123873894030768	-2.59568409772556
S100A8	1.32449179465389	8.82942523043657	3.20417049740574	0.00793967178687445	0.124450746317536	-2.60943460584184
AC012065.7	1.12884528875239	2.87439211329403	3.19150246782089	0.00812493292616963	0.125980299921778	-2.6317444399284
LRRC17	1.89558287327312	3.79680748949326	3.17940644483067	0.00830590769853824	0.127638556629409	-2.65304518773393
GINS1	1.51284007044435	2.55631983833693	3.17174707149625	0.0084226048120486	0.12897207119835	-2.66653209993204
OSBPL3	1.87780256709924	3.73624484199106	3.16541828488356	0.00852027829055518	0.12972499501913	-2.67767539242021
SHC2	-1.37839039502781	3.82777717532502	-3.15096560617518	0.00874764068103669	0.132536749228853	-2.70312011815981
HBB	1.57503553947253	10.566888310812	3.14722070157275	0.00880754650280898	0.133167610245924	-2.70971259150068
IL2RB	1.45207423209633	3.8801646239076	3.13911698606312	0.00893859986206937	0.134719701767308	-2.7239772728863
CPVL	1.29473049019948	7.54000880970513	3.13513650577224	0.0090036910814806	0.134776978569175	-2.73098345606551
ADORA3	1.16827281563465	6.34051521068496	3.13506075544286	0.0090049344224388	0.134776978569175	-2.73111678347244
ATP4B	1.06497771924631	3.2218038626934	3.11717319332856	0.00930343714029006	0.137649784073117	-2.76259670622949
RSAD2	1.46893342044622	3.8179127025979	3.11574732003322	0.00932765680899337	0.137694742038239	-2.76510572554794
DHODH	-1.06774266551476	3.95967218493974	-3.1133609931346	0.00936833286978525	0.137823204215731	-2.76930467445306
NIPAL3	1.24266210437776	4.15011705653983	3.10143487264604	0.00957431417491602	0.14051384441317	-2.7902873734286
CEP112	-1.19608939464822	2.61054255269021	-3.10089056525599	0.00958382328209533	0.14051384441317	-2.79124492589868
KRT18	-1.60886682797447	4.02270435776709	-3.09429348706993	0.00969983412886668	0.141878810164613	-2.80284988860791
TYRO3	-1.2790582552874	5.23167649008545	-3.0814209005925	0.00993028876876016	0.144031425365129	-2.82549023765355
C1orf21	-1.54298421191751	2.97099050859544	-3.06690014256505	0.0101968723066826	0.146056374737789	-2.85102273958557
SERPINA5	-1.75399007961142	3.70671527299143	-3.05034974057394	0.0105095079921688	0.148727306029678	-2.88011466300003
CTPS1	-1.30958080186307	3.26682519034877	-3.04226010032023	0.0106658088834762	0.149049150937808	-2.89433053477446
NDC80	1.30172559723518	2.21152890111467	3.04054523977835	0.0106992408179268	0.149049150937808	-2.89734370197652
ZNF79	1.23954455179104	3.80926702193117	3.03548970046366	0.0107984146587789	0.149427179411449	-2.90622602558244
NET1	1.19199672951445	2.06124706070364	3.02683542548824	0.0109703324118559	0.150574310803861	-2.92142857330292
PFKFB1	-1.33523084926129	3.04097256872433	-3.02517775324246	0.011003574504864	0.150574310803861	-2.92434014651018
TM4SF4	-1.01259723716398	1.91510229466822	-3.02122796520407	0.011083189628551	0.150643964382176	-2.93127714057105
LIPA	1.21656606151874	9.05008530925966	3.00162875381378	0.0114868817474994	0.153037337603253	-2.96568822927293
CHD1L	1.22962328273273	2.11157318991808	2.99916792292044	0.0115385998656901	0.153037337603253	-2.97000746938299
SYN2	-1.25611065088658	3.13914341819502	-2.97770768718929	0.0119996302724867	0.157456335736846	-3.00766093427793
CLMN	-1.23267665562001	2.31975199870999	-2.95455746168444	0.0125176803184714	0.162034417455769	-3.04825072479394
GABRR1	-1.08838116048111	1.79628206373326	-2.94992264138456	0.0126240566300251	0.162678613165092	-3.05637321490873
HLA-DRB4	1.33467914884616	8.91152247910315	2.94271676462868	0.0127912415842662	0.164587005519341	-3.0689988049891
FAP	1.5242692214656	6.4494498867885	2.94106266863922	0.0128299300554135	0.164607687772033	-3.0718965221511
KDM5D	-1.78953549964157	4.64165449789646	-2.93991113098427	0.0128569330125978	0.164607687772033	-3.07391373221807
CNTNAP2	1.10482838719754	3.25227191711772	2.93938777695826	0.0128692241686985	0.164607687772033	-3.0748304912244
FCGR3A	1.39858951983631	9.36040084061648	2.93443746000353	0.0129860668583838	0.165610772760543	-3.0835010799432
SLC28A2	-1.06385334815806	2.69448465100435	-2.92460878038144	0.0132212062485512	0.166842243398902	-3.10071142833466
PTPRC	1.02832736324426	6.40545551041079	2.92393608422948	0.0132374544118837	0.166842243398902	-3.10188910424622
HERC4	1.3642189766409	2.69903732591522	2.91721798135589	0.0134008206278874	0.167487948214456	-3.11364865083152
ARMC8	-1.09879229574358	2.52402937861316	-2.91646146792821	0.0134193427151036	0.167487948214456	-3.11497267627439
MMP9	1.67662624824282	6.21816038860434	2.90267847061501	0.0137613101022277	0.169722824594142	-3.13908812562189
CETP	-1.46939918109297	2.83274836759448	-2.89421869158792	0.0139754982784194	0.171140299230474	-3.15388294883753
USP9Y	-1.23432825818812	2.47065628109131	-2.89154195002775	0.0140439594551184	0.1713399698851	-3.15856303473462
DDX3Y	-2.74660916422068	5.22549311613926	-2.88330761475086	0.0142566678870895	0.171897529866571	-3.17295673699414
TSN	1.20543860457483	4.14997416567906	2.88015179646119	0.0143390375998791	0.172408428380136	-3.17847174789925
GAP43	1.98444642881451	5.47697993627681	2.87474182440698	0.0144813481152718	0.173570562905899	-3.18792422288215
CD2BP2	-1.283762943882	4.60121887200948	-2.86965681293095	0.0146163936734876	0.173570562905899	-3.19680678441711
NOS1	1.0119852044805	3.30578332771004	2.86951514296935	0.0146201739994932	0.173570562905899	-3.19705422537337
VNN2	1.56151763154653	3.47596768018581	2.86864232200315	0.0146434858844879	0.173570562905899	-3.19857865973613
ACACB	-1.06009506880231	5.38859002611007	-2.86663365648531	0.0146972754571651	0.173570562905899	-3.20208667910702
AMPD1	1.08400244386775	2.87120928655799	2.8609042633412	0.0148517854149471	0.17419087396831	-3.21209091394423
ADCY7	1.13442699530359	6.59362223020221	2.85970479799145	0.014884336788125	0.17419087396831	-3.21418498534138
MAPK11	-1.0275931492785	4.74771187480116	-2.85944523902165	0.0148913901072549	0.17419087396831	-3.21463811726611
HSPA12A	1.29472400011055	4.12163065513091	2.85814227953694	0.0149268473769021	0.174353385523305	-3.21691270792605
AGT	-1.47062568777212	6.19110971202243	-2.8535931243773	0.015051303436654	0.174353385523305	-3.22485309635152
MVD	-1.69803041426301	3.71884000239096	-2.83566373700477	0.0155519561192713	0.177816198546735	-3.25613082806583
SULF1	1.11167117196393	5.82574311011189	2.82413015790423	0.0158827359475835	0.180225786842857	-3.27623597137504
DHX34	-1.21268957925196	3.58163996232233	-2.8170558048593	0.0160890775479369	0.180889880980711	-3.28856180292697
AREG	-1.44021895833126	3.31034550390402	-2.81282967214313	0.0162136123143584	0.181390032799177	-3.29592285958019
ABLIM3	-1.19768888755462	6.07255493730766	-2.81074411795094	0.0162754214289559	0.181390032799177	-3.29955484091925
SEMA3A	1.22347687184309	5.37696058888063	2.80769023473962	0.0163663512422133	0.181390032799177	-3.30487240882785
LTB4R	-1.23048958090375	4.72236004161045	-2.80740600493248	0.0163748398495345	0.181390032799177	-3.30536727765
SYT17	1.31290794177877	4.78176877661234	2.80630767947008	0.0164076827802037	0.181390032799177	-3.30727948432694
TLR3	1.19679544552108	3.04705625196696	2.80536804377183	0.0164358323736647	0.181390032799177	-3.30891531605107
SP110	1.04505581732032	4.60612592645655	2.80407323575712	0.0164747008098545	0.181390032799177	-3.31116933404581
MYL3	1.42039118925772	4.33013972710228	2.79010303936609	0.0168999159141319	0.183988211455166	-3.335478303931
GYG2	-1.60514824258179	4.47230117982817	-2.78839098417899	0.0169527698370514	0.184233355451629	-3.33845603702744
PARP4	1.1249184739938	5.56622571863973	2.78315486097484	0.0171154373355519	0.185600233043765	-3.34756123544246
RPS4Y1	-3.43238773141132	7.29944630736185	-2.7733381157837	0.0174245911688594	0.186924160255253	-3.36462412787186
ASIP	1.02755845742052	3.83783804035275	2.76540381846315	0.017678502236179	0.188358213350742	-3.37840763621901
C9	-1.18878113774245	4.27623998484011	-2.76162383208089	0.0178007543784873	0.188990521547955	-3.38497187538
PALM	-1.11360013449207	6.98057473418365	-2.75978320768403	0.0178605866131872	0.189159849130573	-3.38816770102852
SORBS1	-1.33091547194914	2.66786165740705	-2.75841215672638	0.0179052840877913	0.189168448677511	-3.39054797897349
PNPLA2	-1.09732394670391	8.52884782865053	-2.75172762122579	0.0181247976204351	0.190089878693152	-3.40215002220784
SLC2A4	-1.19825597619998	2.89071026331236	-2.73555757886791	0.0186668840725262	0.193422124506308	-3.43019490646954
CXCL3	-1.04968195845492	6.13982615783692	-2.72484320989866	0.0190348772831405	0.19514245243081	-3.44876103586916
CLDN10	-1.26414190014494	2.26452790250577	-2.71910887334421	0.0192347646230481	0.196043455041284	-3.45869207079427
TPX2	1.07744098591006	4.39182069457599	2.70792061443531	0.019630754629821	0.198868079510795	-3.47805708929695
MS4A2	1.12946137157449	4.30487137466364	2.70178563662346	0.0198512990891461	0.200130336090314	-3.48866919806537
BTC	1.16552200191702	4.14502997541004	2.69253146665966	0.0201886098043141	0.202176641936679	-3.50466788656316
IL6	-1.56247559022279	7.81889219007492	-2.69244284046272	0.020191867382842	0.202176641936679	-3.50482105190188
DES	-1.52022536617843	5.60277391039132	-2.69160936212474	0.0202225284167971	0.202248744177735	-3.50626143470632
SCEL	1.2180257596453	2.79087567315892	2.68859988102384	0.0203336205570567	0.202889054192577	-3.51146155619684
CCL19	2.2886434276832	4.50997109094291	2.68727031045197	0.0203828919290224	0.202910983048617	-3.51375856828304
ATF5	-1.38250762673943	7.24378688524258	-2.67807196949835	0.0207270050804036	0.204990222255475	-3.52964366541835
CYP2C19	1.10450515661106	4.25221942688312	2.67554864456958	0.0208224005306979	0.205198313394441	-3.53399939303155
CA12	-1.01639967309229	5.99262231391674	-2.66620236853038	0.0211795252302156	0.207959780193267	-3.55012543687888
FDX1	1.09503318067054	1.65158104070882	2.66181419484111	0.0213492740829928	0.2086063869095	-3.55769273473759
PDE8B	-1.20148854859563	4.27049931397585	-2.65658783264622	0.0215531956070092	0.209407113377241	-3.56670204880954
TFR2	1.04205282195414	4.88323195841456	2.64072527406395	0.0221839308386298	0.212733779488128	-3.59402309624725
COBL	-1.21911649326624	4.15626173721577	-2.62528241125904	0.0228154051136989	0.216382406474366	-3.62058695118836
ATXN7	-1.02769536262802	2.46082962764496	-2.606247111728	0.0236181177013336	0.220597825247234	-3.65328210203902
PAPPA2	-1.16562725859134	2.62361466032278	-2.59969072855875	0.0239009660926659	0.222296038256074	-3.66453073168478
PCYT2	-1.1146252190579	5.38915429067257	-2.59003553584909	0.0243235587529087	0.224580148633314	-3.68108383783221
N4BP3	-1.1841812929838	2.90152427745349	-2.57223952558515	0.0251217355600804	0.229193290122419	-3.71155525231462
UHRF2	-1.04244782542082	1.98122673052588	-2.5694688273708	0.0252482917494058	0.229847437351244	-3.71629483244393
GABPB1	-1.0099101642334	2.28281100303252	-2.55733447347277	0.0258099382884724	0.232813082276668	-3.73703713418809
GLRB	1.0640655567112	4.71451383081413	2.55332262823271	0.0259983038845167	0.233227240154441	-3.74388955610566
PDK4	-1.28391076474214	4.38898991788112	-2.53974334973432	0.0266459105858714	0.237063359299068	-3.76706343536052
IREB2	1.16554608893456	2.29282612799418	2.52438026901663	0.0273975976484781	0.241261173981133	-3.79324318585629
SERPINI2	-1.13874754013473	2.20643399408897	-2.51899014740084	0.0276662000519191	0.243129776399179	-3.80241849309115
LRMP	1.09840477509791	3.69784736052134	2.51124822145356	0.0280564979310763	0.245309400267554	-3.81558806129542
BIK	1.14062099684928	2.89640876906903	2.5017030659242	0.0285450974658354	0.247874472409199	-3.83181011001932
CCL13	-1.28830362344031	4.92534693160916	-2.50121106257387	0.0285705057096594	0.247874472409199	-3.83264582089021
HPGDS	1.17471666671521	6.85966943447755	2.49515734149974	0.0288849435352981	0.249017098217805	-3.84292493902185
DCP2	-1.01126955330694	4.02487622741002	-2.49407390564791	0.0289415730358799	0.249116364663074	-3.84476387814799
SELP	1.00801994241853	6.21829910730594	2.48600329563968	0.029366826361513	0.250416824987738	-3.85845538962438
SOCS2	-1.00838090126807	4.61585947611519	-2.46152216787398	0.0306942982683867	0.257526945107103	-3.89991082540648
IL17A	1.08131309475104	2.28742438389217	2.44072573325296	0.0318676129321449	0.263248856457306	-3.93503430654411
TNNI1	2.06440987247868	4.88755990909973	2.44052161812039	0.0318793418560988	0.263248856457306	-3.9353786090565
AKR1B10	-1.2983864813405	3.92225674262218	-2.43776344770928	0.0320382437796896	0.263860858007772	-3.94003027324103
FYB	1.29477738917046	3.86678467921365	2.42744004731009	0.0326398329533463	0.266465908987498	-3.95742686468724
GPM6B	-1.28315675900362	3.29748566387594	-2.42587784688647	0.0327318175795988	0.26696404858441	-3.96005750337118
SCGN	-1.03627786824799	3.15038516941257	-2.42224688617676	0.0329465850611045	0.267955197935643	-3.96616982651809
TLR5	1.01674705187853	4.9543711099981	2.41039922076357	0.0336568947009511	0.269874476135505	-3.98609477238865
ERVW-1	1.13466207255785	2.22097779223302	2.40635772039098	0.0339025701954242	0.269874476135505	-3.99288478531316
MFAP5	-1.06535908200975	4.79050441835952	-2.39621169335496	0.0345269961421421	0.272081566491232	-4.00991533483398
ROBO1	1.13107206584144	3.71346283233756	2.38429497623936	0.0352745979183399	0.275704722261114	-4.0298893538893
RHBDD3	1.13644844217941	6.06283622520011	2.37951751317046	0.035578684397527	0.276576950578071	-4.03788819434096
GFER	-1.04400460309518	3.93000465362639	-2.37450402685046	0.035900514347241	0.278075771956482	-4.04627671097386
EPCAM	1.18020723893416	2.89537545074027	2.35978344160624	0.0368617814353324	0.27998153030618	-4.07087413276009
TXLNGY	-1.14340674036478	2.47863275340893	-2.34924629660217	0.0375650506801499	0.282483058240497	-4.08845060070181
CD180	1.29324016438711	4.83701968249386	2.34629825622949	0.0377641105948098	0.283099476032918	-4.09336343722378
LOC100129973	-1.08071430514704	2.47884452352474	-2.33960467549576	0.0382198567471501	0.285028879772648	-4.10451052105791
PKP2	-1.14524549737243	1.66715568212683	-2.32697432295778	0.0390942716698365	0.287569723605512	-4.1255152769556
ZFP37	1.06954859658272	3.55679172367356	2.30637959779212	0.0405614408834456	0.291838482976114	-4.15968200663741
C17orf75	1.04442745068492	3.36130170845702	2.30120379824651	0.0409383921569337	0.293131128558908	-4.16825218419751
FCN1	1.2621288405632	3.99892502637245	2.28717317767796	0.0419772037697799	0.29687077415855	-4.19145037119428
SLCO1A2	1.08416649491347	1.61262076694136	2.2852919553303	0.0421183927765208	0.297138023016682	-4.19455696963164
EPYC	1.13252962751259	3.32121352324672	2.28254232010991	0.0423255760126087	0.297868400656897	-4.19909600659848
FBXL2	1.23898307994681	3.72754455081832	2.27881492643594	0.0426079909877392	0.29887701325458	-4.20524599466406
TAF4B	-1.18194305647724	1.77266333360899	-2.2748618616213	0.0429094746873565	0.29953245447749	-4.21176439614809
FLT4	-1.1913503103302	3.7218048399596	-2.27228099745079	0.0431074064533977	0.300670672358205	-4.2160179152554
SERPINE2	-1.27534473349264	7.21476992287045	-2.26909658729493	0.0433528290239982	0.302138026690289	-4.22126373872162
ADAM28	1.2547669005856	2.46110147013419	2.26400241254427	0.0437482174793709	0.303910864536387	-4.22965006579595
CRYBB1	1.14003981554801	5.48662413001725	2.26260799383354	0.043857045852381	0.303932148145801	-4.23194444559593
GPC5	1.1585454415527	3.01922485411514	2.25448930993184	0.0444958294911597	0.306459487030992	-4.24529269139886
HCG4	1.09797735728526	1.72800159686103	2.25292197525604	0.0446201675490889	0.306999572578368	-4.24786758163386
ACTG2	-1.32425433220369	4.66804422299008	-2.24710352633169	0.0450846579057648	0.308808339787924	-4.25742062449677
MAFK	-1.01798570015424	3.87647908731288	-2.23700603276458	0.0459017179166531	0.311835074987759	-4.27397746428815
DHX29	1.14302971098144	3.87386972538331	2.22257581225839	0.0470939061380082	0.316662379439851	-4.29759007019166
INADL	-1.12402495153038	1.8004760998555	-2.2221858200412	0.0471265320521203	0.316662379439851	-4.29822742384321
RFPL3S	-1.22179060570554	1.50493990263371	-2.21862852176333	0.0474251229152198	0.316665803060486	-4.30403905422449
CXADR	1.00946230913031	4.18797718909592	2.20605107145463	0.0484953418434231	0.32008863399301	-4.32455848107142
ZNF862	1.0677506669869	4.39878989529986	2.2046429538149	0.0486165784199754	0.320430827644196	-4.32685295084893
CA3	1.87230692113972	3.59821721910531	2.20242519790637	0.0488081078081696	0.320945914531417	-4.3304655424585
SERPINI1	1.15306125929342	4.21264489358539	2.19268834234372	0.0496575149371194	0.32551929559981	-4.3463095478194
