# Supplementary material for: Identification of susceptibility modules and hub genes of osteoarthritis by WGCNA analysis
Source: Front Genet. 2022 Nov 18;13:1036156. doi: 10.3389/fgene.2022.1036156 (PMC9718428; doi:10.3389/fgene.2022.1036156)
Supplement: Supplementary file 3 [file Table2.XLS]

id	logFC	AveExpr	t	P.Value	adj.P.Val	B
KLF9	-2.893312695	8.364465157	-17.89401577	1.99E-14	2.50E-10	22.2650945
FOSL2	-2.528660359	6.845325142	-14.96353054	7.15E-13	4.30E-09	19.15026374
BCL6	-1.929032807	9.560051515	-14.69079005	1.03E-12	4.30E-09	18.82579827
RHOB	-2.025127555	11.42213021	-14.03398484	2.52E-12	7.91E-09	18.01732175
SLC19A2	-2.851622137	7.219371854	-13.81190389	3.44E-12	8.64E-09	17.73497888
GADD45A	-2.898329414	9.132767429	-12.56412776	2.14E-11	3.89E-08	16.05852818
CX3CR1	3.33372982	6.775873338	12.55477634	2.17E-11	3.89E-08	16.0453599
NFIL3	-3.796052625	9.10800416	-12.254132	3.44E-11	5.40E-08	15.61698451
CEBPD	-2.40822071	10.18645255	-12.12503725	4.21E-11	5.87E-08	15.4300145
SIK1	-3.322106473	7.760367824	-11.98517958	5.24E-11	6.57E-08	15.22536775
GADD45B	-3.31569261	9.120940096	-11.37325509	1.40E-10	1.60E-07	14.30374763
MAFF	-3.943537374	7.629906683	-11.31017022	1.55E-10	1.62E-07	14.20624978
TIPARP	-1.857178334	8.875148014	-11.12267625	2.12E-10	2.04E-07	13.9136662
KLF4	-1.744274859	10.7173072	-10.78437342	3.74E-10	3.35E-07	13.37492504
UCP2	1.761859699	8.475425241	10.62582799	4.90E-10	3.94E-07	13.11756108
LTC4S	3.979585548	4.615966269	10.60653571	5.07E-10	3.94E-07	13.08602861
TPPP3	3.594142423	7.353015738	10.57720005	5.33E-10	3.94E-07	13.03799045
MYC	-2.582455381	9.157909692	-10.4235782	6.96E-10	4.46E-07	12.78464347
DDIT4	-3.270866313	9.953068205	-10.42193867	6.98E-10	4.46E-07	12.78192337
NFKBIA	-2.344409185	10.86213664	-10.41087921	7.11E-10	4.46E-07	12.76356591
MEST	2.70858031	8.245032361	10.14723235	1.13E-09	6.76E-07	12.32126513
DUSP2	-3.187315953	4.479901401	-9.810731087	2.07E-09	1.18E-06	11.74350339
BTG2	-1.625821055	8.698781	-9.771548553	2.22E-09	1.21E-06	11.67524855
PLXNC1	2.256708771	5.808727303	9.687472286	2.59E-09	1.31E-06	11.52809317
MT1M	-2.815687258	9.657762394	-9.684960095	2.60E-09	1.31E-06	11.52368152
MRC2	1.670718342	9.165303496	9.505386713	3.62E-09	1.75E-06	11.20611498
BTG1	-1.290747169	10.73167901	-9.417415743	4.26E-09	1.96E-06	11.04893739
HLA-DMB	2.176746782	9.364032119	9.404488248	4.36E-09	1.96E-06	11.02575038
HNRNPA1	-1.449957984	8.288817542	-9.29155577	5.39E-09	2.25E-06	10.82221339
GAL3ST4	1.604895684	7.618007264	9.291422476	5.39E-09	2.25E-06	10.82197211
MXRA5	3.385548342	8.658707173	9.227518925	6.08E-09	2.46E-06	10.70601705
CDKN1A	-2.370539347	9.045688981	-9.19493078	6.47E-09	2.54E-06	10.64666658
PPP1R15A	-2.46437007	8.72884168	-9.163643081	6.86E-09	2.61E-06	10.58954552
C10orf10	-2.213315998	9.567479806	-9.110590771	7.59E-09	2.80E-06	10.49237757
APOLD1	-3.3700284	7.653092365	-9.02532843	8.92E-09	3.20E-06	10.33539102
RPGR	-1.751730789	5.640275611	-9.008316653	9.22E-09	3.21E-06	10.30394671
KAL1	2.181592127	7.143078547	8.946256753	1.04E-08	3.52E-06	10.18889135
MTHFD2	-1.87550149	8.730916624	-8.911054072	1.11E-08	3.67E-06	10.12338669
ATF3	-3.176631851	8.599482849	-8.775238424	1.45E-08	4.53E-06	9.869022443
ZFP36	-2.38650322	10.65975922	-8.775237334	1.45E-08	4.53E-06	9.869020391
WNT5B	2.760397919	4.734142537	8.758013451	1.49E-08	4.57E-06	9.83657575
PLIN2	-2.508834596	8.242183692	-8.660599774	1.81E-08	5.40E-06	9.652284221
NREP	2.140348276	7.501672905	8.637757892	1.89E-08	5.51E-06	9.608875469
IER5	-1.977489747	8.722620753	-8.535423407	2.31E-08	6.44E-06	9.413485021
SLC16A7	-2.347283086	6.946363636	-8.520419432	2.38E-08	6.44E-06	9.384711683
PIGA	-2.480401319	6.266973122	-8.515829477	2.40E-08	6.44E-06	9.375903027
NPAS2	-1.759481345	5.22331727	-8.513737274	2.41E-08	6.44E-06	9.371886845
C1orf54	1.540023837	8.31878027	8.471831624	2.62E-08	6.74E-06	9.291313043
KDELR3	1.372240777	8.132657861	8.469923916	2.63E-08	6.74E-06	9.287639026
HLA-DPB1	1.813542003	10.9313837	8.437438135	2.81E-08	7.04E-06	9.224995236
PPIC	1.195139039	9.191364624	8.421815198	2.90E-08	7.12E-06	9.194814948
SORL1	1.757155934	7.745036735	8.366688107	3.23E-08	7.80E-06	9.088040976
CXCL2	-3.618482087	8.132369639	-8.347840178	3.36E-08	7.81E-06	9.051434906
ADCY2	-1.81421952	5.887923194	-8.346706694	3.36E-08	7.81E-06	9.049231848
ADAMTS1	-1.736659328	9.122616838	-8.307717331	3.64E-08	8.27E-06	8.973339115
TNFAIP3	-2.301986897	8.475152634	-8.300144371	3.69E-08	8.27E-06	8.958573014
CRIP1	2.276878372	9.357439111	8.276300405	3.87E-08	8.53E-06	8.912027101
NEDD9	-1.501827232	6.783941253	-8.164229223	4.85E-08	1.05E-05	8.692156282
RGS2	-2.060906784	9.22556895	-8.154259464	4.95E-08	1.05E-05	8.67250914
DOCK10	2.470617964	4.211474658	8.094826108	5.59E-08	1.13E-05	8.555088159
CSK	1.424030578	7.414187272	8.090197285	5.64E-08	1.13E-05	8.54592174
NID2	2.267341259	8.436478777	8.08949001	5.65E-08	1.13E-05	8.544520856
SLCO4A1	-3.719114799	6.326098518	-8.085737629	5.69E-08	1.13E-05	8.537087398
MCL1	-1.271082824	9.134679882	-8.072979327	5.84E-08	1.15E-05	8.511798045
BAG3	-1.864511259	9.139964712	-8.062894818	5.96E-08	1.15E-05	8.491792045
FCER1A	1.952703339	5.742105362	8.047915972	6.15E-08	1.17E-05	8.462049425
WEE1	-1.289180251	6.431141157	-8.028767117	6.39E-08	1.20E-05	8.423979546
IGLC1	5.060915338	7.476511112	8.018596827	6.53E-08	1.20E-05	8.403738472
LRRC17	2.260965205	7.290418242	7.991170032	6.90E-08	1.24E-05	8.349078877
SLC39A14	-1.816678736	10.56687877	-7.988359672	6.94E-08	1.24E-05	8.343471908
TNFSF11	2.305040273	4.849313735	7.962957929	7.31E-08	1.29E-05	8.292741045
ADM	-2.82361397	9.712906669	-7.951043006	7.50E-08	1.31E-05	8.268913207
CCNL1	-2.025574103	9.147456129	-7.891888062	8.46E-08	1.45E-05	8.150310206
SPEN	-1.043967136	8.168380804	-7.884743899	8.59E-08	1.46E-05	8.135952338
SCRG1	2.98120467	8.441536774	7.868049669	8.89E-08	1.47E-05	8.102372697
CYP4B1	-5.789298764	5.913533346	-7.866673382	8.92E-08	1.47E-05	8.09960257
PTGDS	2.701124275	10.23463031	7.860683507	9.03E-08	1.47E-05	8.087543245
KLF2	-1.564944129	10.5518578	-7.854707327	9.14E-08	1.47E-05	8.075506338
LST1	2.222203934	6.661290612	7.768857311	1.09E-07	1.73E-05	7.90202396
SRSF7	-1.180089591	8.590518108	-7.757044044	1.12E-07	1.75E-05	7.878069107
BTG3	-1.180199548	7.754941787	-7.736691705	1.17E-07	1.81E-05	7.836751685
CXCL8	-3.506095206	7.191456077	-7.72990107	1.18E-07	1.81E-05	7.822952714
MT1X	-1.520974038	12.28225658	-7.709508826	1.24E-07	1.87E-05	7.781474604
MT1E	-1.30713568	11.75867286	-7.694796606	1.27E-07	1.90E-05	7.751512613
MT1G	-1.542189889	10.21775427	-7.648389996	1.40E-07	2.07E-05	7.656800022
RND3	-1.204677277	9.842015738	-7.608868218	1.52E-07	2.22E-05	7.575895092
NAMPT	-2.547580311	8.810136521	-7.591176225	1.58E-07	2.28E-05	7.539605261
COTL1	1.482868285	8.22591874	7.582646709	1.61E-07	2.30E-05	7.522093482
CCDC59	-1.349232736	7.235336478	-7.576167334	1.63E-07	2.30E-05	7.508783837
PLBD1	1.302086849	8.958756968	7.557629054	1.70E-07	2.36E-05	7.470670112
ZFAND5	-1.610747433	9.725316799	-7.553896526	1.71E-07	2.36E-05	7.462990279
PRSS23	1.511970612	9.044623907	7.543068165	1.75E-07	2.39E-05	7.44069919
THBS4	1.415901945	11.60405999	7.475434068	2.02E-07	2.72E-05	7.301089292
VKORC1	1.392093506	10.00287245	7.42250589	2.26E-07	3.02E-05	7.191379814
FOSB	-5.125361647	9.065997664	-7.413919858	2.30E-07	3.04E-05	7.173545068
GOLM1	2.017480046	8.063518232	7.399747793	2.37E-07	3.10E-05	7.144084167
COPZ2	1.239022481	8.532106341	7.367611064	2.54E-07	3.28E-05	7.077172509
TLR7	2.502704849	6.452214414	7.339172953	2.70E-07	3.42E-05	7.01783941
CYR61	-2.308150993	9.715277523	-7.338678933	2.70E-07	3.42E-05	7.016807675
ABTB2	-1.310738949	6.694082689	-7.314795158	2.84E-07	3.57E-05	6.966886454
THY1	1.772749413	7.776575374	7.280155918	3.06E-07	3.80E-05	6.894340985
EPB41L2	1.11806728	8.728031892	7.266524265	3.15E-07	3.86E-05	6.865745515
DNAJB1	-1.54961323	8.844976152	-7.259237299	3.20E-07	3.86E-05	6.850448699
COL14A1	1.685602842	8.067132853	7.237113708	3.36E-07	4.01E-05	6.803960919
SLC2A3	-3.03996488	7.085935792	-7.227338378	3.43E-07	4.06E-05	6.783398279
APOD	-4.112189984	9.604589409	-7.200593616	3.63E-07	4.25E-05	6.72707131
PIM1	-2.120887596	7.942868552	-7.196928568	3.66E-07	4.25E-05	6.719344541
DOK2	1.394099784	7.213633741	7.193020861	3.69E-07	4.25E-05	6.711104112
COL3A1	1.96283666	11.41342331	7.187723184	3.73E-07	4.26E-05	6.699929144
PNRC1	-1.661788589	9.635086861	-7.176008118	3.83E-07	4.33E-05	6.675203285
IFRD1	-1.549774958	6.909454081	-7.148366532	4.06E-07	4.55E-05	6.616786599
FAM107A	-2.325168322	6.213388497	-7.137264683	4.16E-07	4.61E-05	6.593294255
ANGPTL7	-4.288309671	5.634028553	-7.134515821	4.19E-07	4.61E-05	6.587474795
C1QTNF3	2.009136519	7.071228458	7.088885142	4.62E-07	5.04E-05	6.490718536
LY86	1.429233815	8.310982893	7.081730369	4.69E-07	5.08E-05	6.475521076
VEGFA	-2.320393915	7.404924216	-7.057578216	4.95E-07	5.30E-05	6.424166872
GABARAPL1	-1.522816515	8.153226767	-7.054279214	4.98E-07	5.30E-05	6.417145982
TREM2	2.910973153	7.034096765	7.042704936	5.11E-07	5.39E-05	6.392501819
CALML4	1.944730149	5.307325659	7.000758597	5.60E-07	5.77E-05	6.303033382
TYROBP	1.668741992	9.833204384	6.997859697	5.63E-07	5.77E-05	6.296841252
ARID5B	-1.355435553	9.92277606	-6.995691591	5.66E-07	5.77E-05	6.29220936
MT1F	-1.613328055	10.67577588	-6.977227246	5.89E-07	5.91E-05	6.252736273
AASS	-1.781694527	5.248370527	-6.954189689	6.19E-07	6.17E-05	6.203420705
MGAT4C	2.181896711	4.501767921	6.934201073	6.47E-07	6.34E-05	6.160572759
IL1B	-1.471331377	6.596798318	-6.93413413	6.47E-07	6.34E-05	6.160429167
LGALS1	1.153802139	11.21983876	6.927006137	6.57E-07	6.35E-05	6.145136151
CEBPB	-1.220391641	11.75906793	-6.908644975	6.84E-07	6.56E-05	6.105710452
JUND	-1.221522654	9.940586327	-6.883439029	7.23E-07	6.82E-05	6.05151232
SLC5A3	2.113511908	7.618461895	6.875079939	7.37E-07	6.90E-05	6.03351936
CSF1R	1.691068338	8.979275856	6.860581022	7.60E-07	7.07E-05	6.002287833
OAS1	1.156038419	6.672925861	6.855857015	7.68E-07	7.09E-05	5.992105863
ZBTB16	-2.681735468	8.720379079	-6.849961304	7.78E-07	7.11E-05	5.979394187
NR4A2	-2.497588707	7.271963095	-6.848039029	7.82E-07	7.11E-05	5.97524857
EPYC	2.415228153	5.402823151	6.838882328	7.98E-07	7.20E-05	5.955494161
PMAIP1	-2.996855824	5.617748489	-6.824353633	8.24E-07	7.38E-05	5.924127028
BLNK	1.329130366	6.727843236	6.819742606	8.32E-07	7.40E-05	5.914165945
ISLR	1.704747211	9.662131775	6.813694553	8.43E-07	7.40E-05	5.901096131
DUSP5	-1.695819759	7.192560657	-6.813622324	8.43E-07	7.40E-05	5.900940015
ADAMTSL3	1.098467082	7.704626092	6.80029819	8.68E-07	7.57E-05	5.872129048
ARPC1B	1.064072849	9.827443081	6.783249769	9.02E-07	7.75E-05	5.83523006
HLA-DPA1	1.612985686	10.28537738	6.772812471	9.23E-07	7.88E-05	5.812620628
FUCA1	1.480268717	9.686993869	6.766311059	9.36E-07	7.94E-05	5.798529765
IGJ	3.831739198	4.695847137	6.706680653	1.07E-06	8.99E-05	5.669025293
ADH1B	-2.715041799	7.229451683	-6.697353455	1.09E-06	9.12E-05	5.648725673
SLC23A2	1.070250351	6.015536632	6.692069599	1.10E-06	9.17E-05	5.637220806
HMGB2	-1.529565308	8.518004066	-6.682508377	1.13E-06	9.30E-05	5.616393131
PTGS2	-3.214476267	5.893327346	-6.665960926	1.17E-06	9.59E-05	5.58031836
RBPMS	-1.285331631	7.529525695	-6.659399301	1.19E-06	9.59E-05	5.566003446
TIMP1	1.373551299	12.04663995	6.657113009	1.19E-06	9.59E-05	5.56101431
TNS3	1.302293769	8.915012719	6.651173222	1.21E-06	9.66E-05	5.548049302
CXCL3	-3.446269572	5.544333335	-6.592163253	1.38E-06	0.000109434	5.418993553
PCOLCE	1.429443662	10.28304	6.583612725	1.40E-06	0.000110842	5.400255529
KAZALD1	1.299826157	6.455683865	6.554326357	1.50E-06	0.000116868	5.336003767
AIF1	1.963253422	8.061134307	6.537090788	1.56E-06	0.000120714	5.298138302
RRAD	-2.770181025	5.187601704	-6.529192247	1.59E-06	0.000121419	5.280772839
TGIF1	-1.080485516	7.715891677	-6.529010747	1.59E-06	0.000121419	5.280373706
CXCL12	1.037733226	10.92566027	6.509390207	1.66E-06	0.000126108	5.237201322
CXADR	2.167108235	5.76793644	6.493997476	1.72E-06	0.000128975	5.203296947
NAP1L3	1.388557213	6.765158074	6.44085528	1.93E-06	0.000142772	5.086011465
SSR4	1.111831207	10.25107472	6.428795282	1.99E-06	0.000145844	5.059344809
PLXNB2	1.385452044	7.580602676	6.422715719	2.01E-06	0.000146996	5.045894894
ME2	1.301915186	7.917987093	6.41710766	2.04E-06	0.000147825	5.033483947
ZNF423	1.123871483	7.64846078	6.415089628	2.05E-06	0.000147825	5.029016957
IRS2	-1.609376094	8.189199833	-6.402120514	2.11E-06	0.000151342	5.000297064
B3GALNT1	1.147827134	5.024901296	6.397600973	2.13E-06	0.000151812	4.990283632
EMP1	-1.106179542	9.418659866	-6.395708756	2.14E-06	0.000151812	4.986090499
OLR1	2.217185272	6.59683817	6.386637488	2.19E-06	0.000153129	4.965982407
SULF1	1.281229706	8.247530525	6.380121414	2.22E-06	0.000153129	4.951531983
ITGAM	1.258610705	8.633957974	6.377114251	2.23E-06	0.000153129	4.944861326
GLT8D2	1.34325159	8.191473248	6.367682383	2.28E-06	0.000155181	4.923931688
CYBA	1.523000515	9.22979642	6.366412383	2.29E-06	0.000155181	4.921112665
ZFP36L2	-1.272016386	9.956691699	-6.361589364	2.31E-06	0.000156039	4.910405155
ARRB1	1.276620269	6.796931574	6.355030645	2.35E-06	0.000157523	4.895839585
GPR183	-1.906565434	7.265306674	-6.339347459	2.43E-06	0.000161069	4.860988721
ADAP2	1.205948654	8.278403661	6.337159739	2.44E-06	0.000161069	4.856124781
MTSS1	-1.06636983	7.708714749	-6.33583759	2.45E-06	0.000161069	4.853184971
HPGDS	1.423928608	7.312124562	6.332897111	2.47E-06	0.0001613	4.846646012
TRIL	1.431662797	6.517482569	6.317815779	2.55E-06	0.000163746	4.813091705
CDC42EP3	-1.257792874	6.326451496	-6.317148251	2.56E-06	0.000163746	4.811605879
PHC2	-1.073407526	9.122378148	-6.313223943	2.58E-06	0.000164371	4.80286979
CD4	1.142650526	6.996929086	6.30582748	2.62E-06	0.000166306	4.786399004
CFI	1.374587919	9.761477615	6.298407467	2.67E-06	0.000168177	4.769869003
MID1IP1	-1.452436045	8.355716836	-6.296462079	2.68E-06	0.000168177	4.765534028
BGN	1.72883498	9.355426582	6.286107945	2.74E-06	0.000170066	4.742453726
SCARA3	1.124858529	7.878466628	6.28556454	2.75E-06	0.000170066	4.741242065
ARL4C	-1.140715594	6.960170805	-6.284980637	2.75E-06	0.000170066	4.739940062
CBLB	-1.61173939	7.716877903	-6.282367983	2.77E-06	0.000170239	4.734113779
KLF6	-1.461765475	8.237953782	-6.265315985	2.88E-06	0.000175633	4.696066905
PYCARD	1.033978779	7.295067213	6.26433799	2.88E-06	0.000175633	4.6938837
LGMN	1.520029978	9.569705567	6.245755077	3.01E-06	0.000181451	4.652378426
BNIP3	-1.306775714	7.393436591	-6.245314758	3.01E-06	0.000181451	4.651394456
LIPA	1.410529805	10.17233474	6.243645619	3.02E-06	0.000181451	4.647664261
CBX6	1.095756649	7.765063022	6.236208142	3.07E-06	0.000183669	4.631038871
CD52	2.588559739	5.054697539	6.233078124	3.10E-06	0.000184106	4.624040171
RORA	-1.272344407	5.808605818	-6.213994095	3.23E-06	0.000190478	4.581342818
MARCKS	1.322816596	8.189951945	6.211721259	3.25E-06	0.000190572	4.576254801
EDNRB	-1.542503493	7.108789019	-6.203629001	3.31E-06	0.000192443	4.558134265
FBP1	1.589633468	8.033678505	6.192541202	3.40E-06	0.000195521	4.533293236
PTGS1	1.053240386	7.563386072	6.192354558	3.40E-06	0.000195521	4.532874953
PLA2G15	1.199477974	6.657086986	6.184139212	3.46E-06	0.000197734	4.514459684
UAP1	-1.300210947	10.62561369	-6.1834178	3.47E-06	0.000197734	4.512842203
RNASET2	1.150663677	9.335037939	6.176914162	3.52E-06	0.000199043	4.498257577
COL1A2	1.58160065	11.69942189	6.176562485	3.52E-06	0.000199043	4.497468784
ABLIM1	-1.374116233	8.287590807	-6.165985207	3.61E-06	0.000202995	4.473737693
IER2	-1.57193226	11.15705376	-6.163911796	3.62E-06	0.000203048	4.46908425
RND1	-1.984125471	5.134627229	-6.158208586	3.67E-06	0.000204797	4.456281664
ANGPTL2	1.392592121	9.667110734	6.152264809	3.72E-06	0.00020668	4.442934956
FNDC4	-2.098644035	6.302943765	-6.14524355	3.78E-06	0.000209099	4.427163392
BTN3A1	1.069085306	6.60299891	6.135012363	3.87E-06	0.000212929	4.404171093
JUN	-2.143903749	9.473391435	-6.133473584	3.89E-06	0.000212929	4.400711967
GTPBP4	-1.014122852	6.598798954	-6.127933751	3.94E-06	0.000214708	4.388256297
ABCC3	2.244166549	6.018476978	6.121273813	4.00E-06	0.000217062	4.373277436
DDX21	-1.555951236	9.190360991	-6.101920407	4.18E-06	0.000222332	4.329720279
SOCS3	-1.740099114	6.999390076	-6.100038676	4.20E-06	0.000222332	4.325482891
IGLV1-44	3.679853384	5.811559506	6.098087071	4.21E-06	0.000222332	4.32108772
OSBPL3	1.116332125	5.862077358	6.097771773	4.22E-06	0.000222332	4.320377602
COL5A1	1.873856799	8.051007934	6.093945807	4.25E-06	0.000223352	4.311759794
C2	1.3359559	8.372004724	6.087195942	4.32E-06	0.000224953	4.296551904
PART1	1.613833769	4.960278149	6.072327991	4.47E-06	0.000231066	4.263034837
SPRY2	-1.444214728	7.808354605	-6.071139187	4.48E-06	0.000231066	4.260353795
THAP9-AS1	-1.114618754	6.435222002	-6.070118652	4.49E-06	0.000231066	4.25805211
NBL1	1.438978404	8.966200433	6.057979667	4.62E-06	0.000233945	4.230665017
NCF1	2.486827304	6.334201064	6.056591132	4.63E-06	0.000233945	4.227531227
IL1R1	-1.395986756	9.265117089	-6.055892749	4.64E-06	0.000233945	4.225954961
CRISPLD2	-2.069882218	9.028387336	-6.052734219	4.68E-06	0.000234706	4.218825387
SPARC	1.068861043	10.67743331	6.038612557	4.83E-06	0.000241482	4.186935391
GLRX	-1.508229598	9.724811798	-6.03329896	4.89E-06	0.000242562	4.174930163
LAMA2	-1.877719366	6.818975916	-6.032264028	4.90E-06	0.000242562	4.172591524
EPHA3	1.485148897	6.381715666	6.029796081	4.93E-06	0.000242562	4.167014208
NAGK	1.377976696	8.543762225	6.007249743	5.19E-06	0.000254483	4.116029755
SLC38A1	-1.06828063	6.505859665	-5.996366456	5.32E-06	0.000259927	4.091398645
IGHM	2.662379221	5.385025999	5.991605704	5.38E-06	0.000260912	4.080619903
HIST1H1C	-1.374442737	6.26332774	-5.983659184	5.48E-06	0.000264563	4.06262266
CD2	1.381136485	6.30657147	5.957454589	5.82E-06	0.000279215	4.003224719
ACADL	-1.943815656	3.939902428	-5.956971533	5.83E-06	0.000279215	4.002129061
RCN3	1.26874822	7.831451585	5.93901962	6.08E-06	0.000289927	3.961392611
STC1	-1.635459381	6.191037267	-5.924008528	6.29E-06	0.000299025	3.927302274
LRRC15	2.61397328	7.324186889	5.873694482	7.07E-06	0.000334693	3.812859914
OGFRL1	-1.109887463	6.261049951	-5.857632389	7.34E-06	0.00034479	3.776268393
COL5A2	1.504766667	9.697154754	5.845690255	7.54E-06	0.000353153	3.749044887
SLC18A2	2.18966463	4.90272369	5.838703558	7.67E-06	0.000357592	3.733110891
IGKC	2.458065635	6.796332344	5.828028054	7.86E-06	0.000363862	3.708754194
ETS2	-1.271639445	7.988778641	-5.824158461	7.93E-06	0.000365797	3.699922571
AF007147	-1.761332376	5.467514147	-5.820023181	8.01E-06	0.000367976	3.690482832
BTN3A3	1.066169866	5.979726277	5.805538197	8.28E-06	0.000379186	3.657403409
MAGI2	-1.052738303	6.137924171	-5.793921601	8.51E-06	0.000388153	3.630858789
MMP1	3.995564243	6.352866635	5.778992001	8.81E-06	0.000398973	3.596723299
TIMP4	-2.002869713	8.040522344	-5.768831221	9.02E-06	0.000405596	3.573478299
COL1A1	2.525188714	8.692385419	5.764402038	9.11E-06	0.000408338	3.563342278
LDLR	-1.937283692	5.991930023	-5.759591822	9.21E-06	0.00041147	3.552332013
AREG	-1.650036283	3.972497031	-5.737064873	9.71E-06	0.000432116	3.500738128
ZFHX3	-1.437997567	6.443853658	-5.73110908	9.85E-06	0.000433846	3.487088922
H1FX	-1.791155195	9.012325951	-5.716000708	1.02E-05	0.000447537	3.452448349
CYBB	1.360058029	7.26825732	5.701679794	1.05E-05	0.000461145	3.419592316
SVEP1	-1.018482682	6.804451662	-5.696507546	1.07E-05	0.00046513	3.407720806
DUOX2	-2.756717452	5.042979552	-5.693087255	1.08E-05	0.00046724	3.399868996
ARHGAP25	1.215202358	6.082083396	5.673307547	1.13E-05	0.000486034	3.354439141
SEMA3C	1.214457754	9.167998417	5.632727228	1.24E-05	0.000530772	3.261116096
GABRA4	1.204338301	7.82351434	5.620387336	1.28E-05	0.000544487	3.232706726
CCDC69	-1.636718132	6.155045768	-5.618591077	1.28E-05	0.000544931	3.22857011
CD74	1.262706869	11.93508847	5.608025767	1.31E-05	0.000554839	3.204233056
IGLJ3	2.240470532	5.385848234	5.600702824	1.34E-05	0.000562558	3.187358619
SEL1L3	1.099143488	6.745789851	5.583671466	1.39E-05	0.000583542	3.148093556
SELPLG	1.103617342	6.793472453	5.579942228	1.40E-05	0.000586712	3.13949238
CECR1	2.125723402	8.511296769	5.575256024	1.42E-05	0.000591233	3.128682229
L1TD1	1.133171149	6.053895843	5.568668326	1.44E-05	0.000595065	3.113482299
AHR	1.078466015	8.074199764	5.565674748	1.45E-05	0.000595065	3.106573845
LAMA4	1.109593918	6.799160518	5.564327824	1.46E-05	0.000595065	3.103465202
WASF3	-1.15401074	8.113443303	-5.564104381	1.46E-05	0.000595065	3.102949491
SIAH2	-1.704465636	5.74740636	-5.556147322	1.48E-05	0.000604329	3.08458142
ZNF395	-1.333733758	8.538230518	-5.546264853	1.52E-05	0.000616532	3.061760749
TDO2	1.363759396	6.032998541	5.54123623	1.54E-05	0.000620552	3.050145236
MAOA	-1.914343803	7.808614832	-5.540758462	1.54E-05	0.000620552	3.049041532
JMJD4	1.390082178	5.390519064	5.538338338	1.55E-05	0.000622094	3.043450423
ENAH	1.105604058	8.500679882	5.530704804	1.57E-05	0.000630836	3.025811569
OGN	3.101829197	7.059797783	5.529690415	1.58E-05	0.000630836	3.023467223
SV2B	1.11364087	8.285739601	5.527577217	1.59E-05	0.000631969	3.018583132
DOCK4	1.268391339	7.014843553	5.503764246	1.68E-05	0.000664195	2.963518538
JUNB	-1.628713832	10.14003869	-5.500704882	1.69E-05	0.000666896	2.956440518
EGR1	-1.390396788	9.89135095	-5.493636077	1.72E-05	0.00067597	2.940083297
HSD11B1	-1.138849897	7.244217224	-5.474719373	1.80E-05	0.000700212	2.89628874
MT1H	-1.397729063	11.79628386	-5.468194137	1.82E-05	0.000706682	2.881174864
CRABP2	1.4368107	6.2311909	5.466683796	1.83E-05	0.000706897	2.877676065
PKD1P1	-1.436672556	4.915255595	-5.465456481	1.84E-05	0.000706897	2.874832768
MAP3K8	-1.811857638	6.393214754	-5.450721256	1.90E-05	0.000726364	2.840686007
SNORA21	-2.006786589	3.671298754	-5.45006282	1.90E-05	0.000726364	2.839159748
ARL4A	-1.290436862	7.288056785	-5.428313442	2.00E-05	0.000757737	2.788724167
EMP3	1.181687448	10.652814	5.426610991	2.01E-05	0.000758507	2.784774619
GPR56	-1.50835049	5.429225688	-5.404441442	2.12E-05	0.000796921	2.733321318
CCL8	-1.560163543	6.966873508	-5.399629646	2.15E-05	0.000801243	2.722148328
FAP	2.892189032	7.337583611	5.398237396	2.15E-05	0.000801501	2.718915175
NR4A1	-1.83731506	6.701657535	-5.385965196	2.22E-05	0.000817832	2.690409294
GALNT1	1.004886195	8.269799528	5.380085479	2.25E-05	0.000825172	2.676747608
INHBB	-1.851348715	6.787526566	-5.379711446	2.25E-05	0.000825172	2.675878438
RAI1	1.139202201	3.724507734	5.368332414	2.31E-05	0.000842775	2.649430801
GAMT	1.673623116	3.588701858	5.352097056	2.40E-05	0.000870748	2.611678251
VEGFC	1.467392038	7.524330328	5.350881672	2.41E-05	0.000870748	2.608851255
ZNF331	-1.123707138	7.938829848	-5.347478736	2.43E-05	0.000871962	2.600935384
FOXO3	-1.515305916	9.835045455	-5.334947608	2.50E-05	0.000893957	2.571777916
MMP9	2.189058575	7.803282807	5.328222803	2.54E-05	0.000905745	2.556125657
PTPRC	1.381336101	7.304586277	5.306833987	2.67E-05	0.000934309	2.506319569
PHKA1	-1.994341032	4.622334674	-5.305473212	2.68E-05	0.000934728	2.503149701
RTN1	1.581864595	5.92507772	5.300252063	2.72E-05	0.000943762	2.490985982
GJA4	-1.700574316	6.725788663	-5.289503512	2.79E-05	0.000962823	2.465938721
FOLR2	1.12478985	9.327081514	5.277699267	2.86E-05	0.000984774	2.438421636
CLU	1.122822185	11.83140348	5.27386809	2.89E-05	0.000991063	2.429488537
RHOBTB3	-1.091013485	7.629186699	-5.26701737	2.94E-05	0.001001854	2.413512179
ENC1	1.331164412	5.722722482	5.264314642	2.96E-05	0.001005578	2.407208301
CEBPA	1.76043939	7.822565505	5.258928891	3.00E-05	0.001015781	2.394644952
ANKH	2.162147992	7.197657261	5.251545612	3.05E-05	0.001030983	2.377418619
BZW1	-1.177815745	9.979614873	-5.249675226	3.06E-05	0.001032795	2.373054109
CDH19	-2.372996249	4.027743648	-5.237780269	3.15E-05	0.001059583	2.345291706
CAPG	1.587694145	8.384834247	5.229282973	3.21E-05	0.001075457	2.325453296
ATP6V0E2	1.228689938	6.643423035	5.225834952	3.24E-05	0.001081434	2.317401873
LGI2	2.320534085	4.614935035	5.218558479	3.30E-05	0.001091617	2.300408014
SPRY1	-1.296718234	8.150975073	-5.213848754	3.33E-05	0.001101021	2.289406754
MAP1B	-1.162985513	7.459739394	-5.212312529	3.35E-05	0.001102155	2.285818022
PPAP2B	-1.226725081	10.89932466	-5.205907082	3.40E-05	0.001113251	2.270852719
SEMA3A	1.159556616	6.778306226	5.197925182	3.46E-05	0.001125361	2.252200438
TSKU	-1.323154521	8.016447867	-5.192074403	3.51E-05	0.001135717	2.238525515
ARNTL	-1.612347225	5.742180784	-5.186377726	3.56E-05	0.001148279	2.225208602
HNMT	1.142466556	7.289518619	5.179288966	3.62E-05	0.001158906	2.208634499
HK3	2.457168894	5.119229749	5.173499869	3.67E-05	0.00117202	2.195096689
BIN3-IT1	-1.17978088	5.615706827	-5.164114503	3.75E-05	0.001192475	2.173144409
RHOBTB1	1.550018918	5.302214825	5.155645307	3.83E-05	0.001205391	2.153330214
TRIB1	-1.312375862	9.096162835	-5.155372919	3.83E-05	0.001205391	2.152692871
OLFML2B	1.220776076	8.571410783	5.151427056	3.87E-05	0.001213749	2.143459667
TMCO3	1.191401454	6.559254011	5.147654409	3.90E-05	0.001221669	2.134630872
CHD1	-1.259376004	7.224827584	-5.139193968	3.98E-05	0.001233331	2.114828411
NID1	-1.067401726	7.536218777	-5.138979124	3.99E-05	0.001233331	2.11432549
TOP2A	1.544951074	3.634381333	5.138480324	3.99E-05	0.001233331	2.113157857
ANK3	1.305004587	7.344825672	5.131413542	4.06E-05	0.00125123	2.096613679
CITED2	-1.278741965	7.869398885	-5.105801817	4.31E-05	0.001317204	2.036628177
ADAMTS5	-1.737082852	9.271266899	-5.089153651	4.49E-05	0.001357452	1.997615436
KCNMA1	1.397784433	6.726698718	5.081155829	4.58E-05	0.001377019	1.978867897
MYOC	-2.437223924	7.276629189	-5.07774384	4.61E-05	0.001384978	1.970868808
TMEM38B	-1.456916969	5.74355333	-5.071440367	4.68E-05	0.001402657	1.956089165
PELI1	-1.450614419	8.020494193	-5.045648735	4.98E-05	0.001480302	1.895592907
HCFC1R1	1.121708008	6.818814167	5.044028908	5.00E-05	0.001480302	1.891792263
FHL5	-1.181132381	6.463258561	-5.030253372	5.17E-05	0.001515393	1.859464656
CCDC102B	2.248898256	3.253297009	5.022988524	5.26E-05	0.001527709	1.842411897
CORO1A	1.805849385	5.918347726	5.021234282	5.28E-05	0.001530597	1.838293756
CCL4	-1.198364318	7.777887005	-5.016874345	5.34E-05	0.001543101	1.828057967
CNOT8	-1.011155691	7.640066078	-5.007160397	5.46E-05	0.001568588	1.805249095
HAS1	-1.953610415	9.141549948	-5.00526413	5.49E-05	0.001572134	1.800795995
C1QA	1.170721067	10.55999325	4.998352166	5.58E-05	0.001590576	1.78456275
PCDH12	1.727442119	5.786281556	4.996172028	5.61E-05	0.001590576	1.779442044
PNMAL1	1.21939827	5.943359649	4.994735202	5.63E-05	0.001590576	1.776067096
CDC42EP4	-1.106297752	7.696313476	-4.994719856	5.63E-05	0.001590576	1.77603105
LINC00312	-1.183268858	7.906061492	-4.982464994	5.80E-05	0.00162337	1.747241582
MCOLN3	2.133835004	5.088910805	4.979657848	5.84E-05	0.001630693	1.740645921
VASH1	1.280515444	6.474689591	4.971893115	5.94E-05	0.001657648	1.722399959
GPR65	2.049776217	5.575551398	4.941244798	6.40E-05	0.001772313	1.650353377
CBR3	1.091774669	7.816929539	4.925357468	6.65E-05	0.0018291	1.612989479
LAIR1	1.141264409	7.882502633	4.911113212	6.88E-05	0.001884487	1.579480457
FLJ10038	-1.082501472	5.822784704	-4.909217774	6.91E-05	0.001888962	1.575020871
TGFBR3	-1.31962589	9.841071155	-4.906121756	6.96E-05	0.001898774	1.567736235
SOCS2	-1.007042023	7.139994191	-4.899998481	7.06E-05	0.001906345	1.553327583
GPR125	1.242364257	7.140794369	4.887820841	7.27E-05	0.001949475	1.524667887
HLA-DMA	1.332600966	9.376980737	4.887123581	7.29E-05	0.001949475	1.523026727
SELL	1.151869489	6.42200406	4.877181951	7.46E-05	0.00198393	1.499624755
POMT1	1.162948769	5.318575581	4.873793199	7.52E-05	0.001992629	1.491646967
SLC6A8	-1.182094186	6.145662362	-4.872182916	7.55E-05	0.001995235	1.487855887
SOCS6	1.053632206	5.851637995	4.870006084	7.59E-05	0.001999875	1.482730828
IGLL3P	2.267973552	7.191891758	4.869469238	7.60E-05	0.001999875	1.481466868
MTUS2	2.223501337	5.487433591	4.866749916	7.65E-05	0.002008782	1.475064282
SLC5A6	-1.171197735	6.790995208	-4.851590292	7.94E-05	0.002066079	1.439366201
FAM134B	-1.10147208	8.22573197	-4.850524213	7.96E-05	0.002067095	1.436855465
SDC4	-1.481766743	8.937651307	-4.838919454	8.18E-05	0.002121225	1.409522332
DPYSL4	-1.153143966	4.311615011	-4.835482447	8.25E-05	0.002130037	1.401426107
ZBTB43	-1.027394587	6.631801778	-4.813849103	8.69E-05	0.002221028	1.35045727
TTLL1	1.539715587	5.278136622	4.800939816	8.97E-05	0.00228296	1.320035268
ITGB2	1.092618892	8.894634821	4.800378518	8.98E-05	0.00228296	1.318712394
SYK	1.349586	5.599403395	4.790884727	9.18E-05	0.002314307	1.296335844
NOV	1.112131257	7.399421564	4.784977256	9.32E-05	0.002338083	1.282410752
NGFRAP1	1.293573636	10.65447993	4.778735568	9.46E-05	0.002368766	1.267696719
TFRC	-1.512745505	7.968296293	-4.77583257	9.52E-05	0.002380639	1.260852864
KIF20A	1.423468697	3.41373483	4.774066287	9.56E-05	0.002386038	1.256688711
GRN	1.096432512	10.11740971	4.772382928	9.60E-05	0.002386277	1.252719974
ELL2	-1.715966578	5.881627362	-4.761436043	9.86E-05	0.002430775	1.226909343
PPARGC1A	-1.983724124	4.582071026	-4.75938961	9.91E-05	0.002438003	1.222083885
ATXN1	1.392026919	7.120552617	4.740230011	0.000103774	0.002543265	1.176900488
SDC3	1.822741324	6.625562163	4.738413579	0.000104229	0.002549448	1.172616374
EIF2AK3	-1.040919971	7.797971538	-4.736193802	0.000104788	0.002558143	1.167380848
CDH11	1.413089143	8.344894845	4.728005413	0.000106878	0.0025968	1.148066822
NFKB2	-1.181537162	5.509253268	-4.727925366	0.000106899	0.0025968	1.147878007
TMEM51	2.075355846	5.941036734	4.725525325	0.000107519	0.0025968	1.142216701
MNDA	1.251041609	6.680334426	4.725361366	0.000107562	0.0025968	1.141829944
DUSP1	-1.391762169	11.18725426	-4.722720223	0.000108249	0.002607116	1.135599754
EML1	1.048526208	8.054711806	4.698530771	0.000114753	0.002747944	1.078532015
PER3	1.76053524	7.308229399	4.694243084	0.000115946	0.002771232	1.068415212
VPRBP	-1.065192303	4.823282032	-4.687821686	0.000117757	0.002805333	1.053263228
TBL1XR1	1.199109917	7.105387838	4.68635413	0.000118175	0.002808443	1.049800259
LAMA3	-2.50488446	4.990527642	-4.682242011	0.000119353	0.002825749	1.040096735
MKNK2	-1.133544439	9.435507885	-4.679233395	0.000120223	0.002840982	1.032996986
FOXO4	-1.184080413	4.592738262	-4.675506891	0.000121309	0.002861261	1.024202935
TRBC1	1.141351126	6.490987233	4.672965613	0.000122056	0.00287001	1.018205714
AP4M1	1.347694927	4.787005868	4.65952104	0.000126082	0.002946145	0.986475695
RTP4	1.635045477	4.964990282	4.648363951	0.000129525	0.003020964	0.960142043
LAPTM5	1.0293661	10.84401568	4.634112297	0.00013406	0.003103672	0.926501722
CTH	-1.130858223	5.087062679	-4.617823427	0.00013944	0.003216356	0.888049351
VAV1	1.029337024	6.503989432	4.61407283	0.00014071	0.003239677	0.879195042
HCK	1.133414312	7.75592249	4.613229844	0.000140996	0.003240336	0.877204922
GABRB1	1.218280897	6.652471163	4.608101362	0.000142754	0.003256877	0.865097443
C14orf132	1.273904448	8.63706927	4.605130107	0.000143783	0.003274389	0.858082688
TNFRSF11A	1.685300095	4.729601227	4.590499191	0.000148957	0.003361723	0.823539712
DPYSL3	1.172101129	8.478719783	4.586866761	0.000150271	0.003379209	0.814963407
DYRK3	-1.730878097	5.84846897	-4.581259617	0.000152321	0.003406999	0.801724524
ARHGAP6	-1.588585752	6.567048699	-4.58033836	0.000152661	0.003408519	0.799549346
RRS1	-1.197232916	6.668608941	-4.579249746	0.000153063	0.003410932	0.796979013
APLNR	1.885077309	5.584936181	4.578547456	0.000153323	0.003410932	0.795320829
LIPC	1.588700962	3.666954037	4.577842886	0.000153584	0.003410932	0.793657257
CEP72	-1.396893144	4.355069696	-4.563115324	0.000159151	0.003522089	0.758883043
CSRP2	-1.155425934	7.080931257	-4.559726006	0.00016046	0.003544816	0.750880131
PTN	1.355657728	7.158175305	4.558276628	0.000161024	0.003551008	0.747457819
SPSB1	-1.208033959	7.097201709	-4.547200857	0.000165394	0.003628259	0.721305113
FCGR1B	1.482504043	7.385538001	4.540997962	0.000167894	0.003676664	0.70665832
DPT	1.809901934	9.064405727	4.538410459	0.000168947	0.003680958	0.700548461
MUC1	-1.080594881	5.774650258	-4.536707375	0.000169645	0.003680958	0.696526968
TTC9	1.146596062	3.71577718	4.534781911	0.000170436	0.003680958	0.691980364
HIRIP3	1.066800723	5.615271605	4.523136542	0.000175305	0.003750706	0.664482009
TPSAB1	1.667075297	8.218676851	4.517163919	0.000177856	0.00378957	0.650378748
KIAA1644	1.679258506	5.279777571	4.514236318	0.00017912	0.00380304	0.643465755
PLK2	-1.311821685	6.312553625	-4.512786294	0.000179749	0.003804989	0.640041793
ADCY7	1.158616106	6.898150332	4.500468185	0.000185186	0.003879328	0.610954974
SLC46A3	1.067830155	6.61428085	4.498186848	0.000186211	0.003881359	0.605568076
SASH1	-1.188599604	9.88833276	-4.492820288	0.000188645	0.003912584	0.592896127
ZNF528	1.655780713	4.834458171	4.476789469	0.000196106	0.004047261	0.555043533
GCH1	-2.044036383	6.660988255	-4.472782308	0.000198017	0.004059986	0.545581866
SNRPA1	-1.018711129	7.303606269	-4.458825912	0.000204819	0.004185746	0.512628953
IGFBP5	1.208305667	9.199545665	4.455634207	0.000206407	0.004197724	0.505093107
GPR1	2.194335585	7.308125138	4.448881583	0.000209808	0.004246406	0.489149952
IGHD	1.711694136	4.658105316	4.438289899	0.000215256	0.004326394	0.46414349
HLA-DQA1	4.075228329	6.199751176	4.436495898	0.000216193	0.004333535	0.459908048
CD69	-1.266809299	6.159589499	-4.422800407	0.000223481	0.004465345	0.427575648
FKBP11	1.086965273	7.650557218	4.421274004	0.000224308	0.004474751	0.423972242
CD180	1.408312314	6.483398789	4.415516272	0.000227457	0.004523178	0.410380132
DOCK2	1.312908584	6.874112766	4.409388781	0.000230856	0.004576272	0.395915621
REV3L	-1.05888488	8.57592182	-4.402508203	0.000234734	0.004622718	0.379674008
GUCA1A	1.002495026	5.334016279	4.398537559	0.000237001	0.004653979	0.370301614
FLNB	1.012826216	7.321529143	4.390027761	0.000241935	0.004727978	0.350215734
IL15RA	-1.800271565	5.531591601	-4.373596393	0.000251755	0.004847069	0.31143584
PHACTR1	-1.276543265	4.29714714	-4.371752719	0.000252881	0.00485803	0.307084866
ARC	-2.761513442	4.27194776	-4.36753254	0.000255479	0.004887555	0.297125705
PDGFC	1.055390183	9.456378898	4.360233937	0.000260034	0.004951308	0.279902625
TRAF3IP2	-1.203574063	7.160350768	-4.354934561	0.000263393	0.005000083	0.267397956
LILRB2	1.379280347	6.218790222	4.347966188	0.000267875	0.005062201	0.250955951
PCYT1B	1.164069309	4.064429822	4.343532848	0.000270767	0.005096976	0.240495962
PTHLH	1.110947811	4.568909199	4.341688382	0.000271979	0.005103276	0.236144272
CPA3	1.435208943	8.446418159	4.341531447	0.000272083	0.005103276	0.235774016
GATA6	-1.41530672	5.138325078	-4.339993768	0.000273098	0.00511467	0.232146202
TAPBPL	1.026117419	6.374158219	4.336337503	0.000275527	0.005143947	0.223520272
NKG7	1.71121462	2.547893912	4.335792163	0.000275891	0.005143947	0.222233724
KCNN4	1.412683836	6.040973704	4.325497406	0.000282856	0.005246135	0.197948
LRCH1	-1.609628867	3.448872958	-4.323148536	0.000284469	0.005259792	0.192407297
BTN3A2	1.125877012	6.483047834	4.309894783	0.000293749	0.005403227	0.161145966
LRMP	1.325837522	5.429564811	4.309245894	0.000294211	0.005403227	0.159615567
XYLT1	1.067045254	8.341790281	4.308793049	0.000294534	0.005403227	0.158547543
FKBP5	-3.50864888	5.739701695	-4.307692512	0.00029532	0.005409739	0.155951977
IL6	-2.81817699	7.280738601	-4.298449724	0.000302005	0.005508082	0.134154615
AGTR1	-1.127981585	8.190166229	-4.286977825	0.000310514	0.005622561	0.107103775
CCR5	1.522277489	5.711020457	4.286966544	0.000310522	0.005622561	0.107077175
TAF15	-1.0015082	6.663960663	-4.273223077	0.000321033	0.0057734	0.074675275
C8orf4	-1.626348911	5.283916619	-4.273067702	0.000321153	0.0057734	0.074308994
AOX1	-1.31265203	7.365319176	-4.266085502	0.000326631	0.0058594	0.057849969
ST8SIA4	1.393428156	5.070005652	4.26550875	0.000327087	0.0058594	0.056490472
ITGBL1	1.088621859	9.775790042	4.265191988	0.000327338	0.0058594	0.055743819
CD82	1.148315559	7.587941071	4.260316212	0.000331227	0.005920558	0.044251345
KIF4A	1.281639871	4.494182372	4.258491085	0.000332694	0.005938328	0.03994963
TPSB2	1.425866603	8.761790104	4.254057739	0.000336286	0.00598944	0.029500978
SLC38A4	1.504755338	2.681980026	4.25260993	0.000337467	0.00598944	0.026088885
FASN	-1.228484576	6.20323125	-4.251827545	0.000338107	0.005992324	0.024245048
NPL	1.442461682	6.874649078	4.226716503	0.000359308	0.006323411	-0.034921941
RGS16	-1.336490604	7.93526391	-4.223433735	0.000362176	0.006364957	-0.04265507
KIF1C	-1.502759975	4.387586777	-4.216796174	0.000368045	0.006441037	-0.05828968
ACKR1	-2.283896554	8.86353171	-4.188773835	0.000393887	0.006779835	-0.124275377
LYZ	1.188161281	10.14229821	4.183994663	0.000398472	0.006834713	-0.135525729
TSPAN2	1.375208902	2.730126072	4.183176973	0.000399262	0.006834713	-0.137450499
NKX3-2	1.401563795	5.538612074	4.182879584	0.00039955	0.006834713	-0.13815052
PLGRKT	1.296789942	6.132997415	4.181842048	0.000400555	0.006838316	-0.140592728
PSG7	-1.292185887	4.810428798	-4.180413814	0.000401943	0.006852683	-0.143954504
VCAN	1.129756697	10.31298866	4.179212404	0.000403114	0.006852948	-0.146782308
OLFML1	1.162369999	7.836091422	4.178488838	0.00040382	0.006852948	-0.148485363
CPVL	1.2129551	7.993513481	4.176890486	0.000405386	0.006852948	-0.152247308
RGS1	-2.405807632	7.091670705	-4.175260919	0.000406989	0.006857015	-0.1560826
CLDN5	-1.972981782	6.513812653	-4.172979848	0.000409243	0.006874411	-0.161451042
LTB	1.249324638	5.31342527	4.166382326	0.000415833	0.006947906	-0.176976749
ARHGAP22	1.328551905	5.825196408	4.165130402	0.000417096	0.006950489	-0.179922623
HTR2B	1.994141333	5.098392771	4.155019033	0.000427433	0.007085112	-0.203712639
IRAK3	-1.15202594	5.78927392	-4.150439573	0.000432199	0.007145227	-0.214485522
PDE4B	-1.286390363	7.563142208	-4.147743471	0.000435029	0.007182556	-0.220827431
MLXIPL	-1.221007363	5.201273727	-4.145779451	0.000437102	0.007203114	-0.225447067
USP46	1.002169999	5.240895338	4.139856264	0.000443415	0.007292237	-0.239377989
LTBP3	1.05691716	9.224924138	4.137706572	0.000445729	0.007320691	-0.244433464
GUSBP11	1.662993163	6.418486517	4.126282184	0.000458228	0.007472582	-0.271296325
IFI27	1.222266666	9.661078477	4.123606268	0.000461206	0.007496389	-0.277587355
NELL1	1.825336289	4.384692773	4.106074831	0.000481198	0.007741119	-0.318793633
APOB	-1.110185626	6.093965437	-4.099004432	0.000489503	0.007864642	-0.335407114
SEMA4D	1.502400201	4.376569347	4.094015179	0.000495449	0.007949999	-0.347128722
SLC6A3	-1.987471417	6.234152652	-4.08693166	0.000504016	0.008056544	-0.363767999
PNMT	-1.523656905	5.15099627	-4.081656357	0.000510491	0.008118702	-0.37615779
CYP26B1	-1.009484155	6.761821561	-4.08165517	0.000510492	0.008118702	-0.376160578
BTC	1.937852741	4.667207236	4.07274734	0.000521615	0.008232983	-0.39707799
MSX1	-1.02566802	6.733240836	-4.068959561	0.000526417	0.008298343	-0.405970975
LINC01140	1.023427111	8.039569727	4.064492579	0.000532137	0.008377988	-0.416457431
ALDH5A1	1.088037703	3.64977669	4.061633427	0.000535831	0.008415024	-0.423168761
RAG1	1.230013067	3.053034091	4.056849588	0.000542068	0.008462479	-0.434396756
ID2	-1.005895095	9.186480818	-4.025480422	0.000584797	0.008982777	-0.507984573
SHCBP1L	1.112596561	3.216782522	4.016254625	0.000597989	0.009117341	-0.529614116
PRR5L	1.194584919	5.212826263	4.007892051	0.000610203	0.009247382	-0.549214593
PLA2G2E	-1.488879103	4.15853528	-4.005911784	0.000613132	0.009269371	-0.553855263
MSR1	1.461649764	6.752107854	4.005377549	0.000613924	0.009270182	-0.55510717
LONRF1	-1.125888863	6.321115282	-3.982239167	0.00064924	0.00968687	-0.609308351
RARRES3	1.007961184	7.434605325	3.975890843	0.000659277	0.009801666	-0.624172016
HS3ST2	-1.222971037	7.317977943	-3.973254132	0.000663491	0.009829488	-0.630344558
ATP13A2	1.00054424	3.218381317	3.954199884	0.00069475	0.010184257	-0.674934076
LOC100506282	-1.64818308	3.514292193	-3.952168667	0.000698167	0.01022241	-0.679685662
ITGA4	1.001312296	4.216231103	3.944715575	0.00071085	0.010371802	-0.697117604
EGLN3	-1.403503238	5.716406574	-3.941570143	0.000716271	0.010414568	-0.704473023
VCAM1	1.389137128	10.6419148	3.932587633	0.000731979	0.010545204	-0.725473524
AC005838.2	1.355803307	4.68789095	3.928855778	0.000738605	0.010616284	-0.734196319
PFKFB3	-1.273058938	7.936365632	-3.927432345	0.000741148	0.010640647	-0.737523118
FOXC2	-1.848095927	4.252406617	-3.926043958	0.000743637	0.010664177	-0.740767839
TFPI	-1.003490981	8.147548342	-3.916053632	0.000761791	0.010887195	-0.764110704
ZBED8	1.802618985	4.350339859	3.907938538	0.000776861	0.011064761	-0.783065498
SYT17	1.528258318	4.813634771	3.906429568	0.000779696	0.011089585	-0.786589415
APOE	1.322618198	10.00168923	3.900055221	0.000791784	0.011226331	-0.80147324
ERO1LB	-1.587775547	4.101124894	-3.897026535	0.000797592	0.011258	-0.808543791
IER3	-1.880271643	9.737805803	-3.894892352	0.00080171	0.011303217	-0.813525595
NEUROG3	-1.631128778	3.613065819	-3.871503229	0.000848249	0.011839632	-0.868094664
LMOD1	-1.973454059	6.397490246	-3.870682281	0.00084993	0.011849917	-0.87000907
PKIA	1.284312354	4.996361995	3.870061921	0.000851203	0.011854489	-0.871455671
CD37	1.798779094	6.696082341	3.862067289	0.000867774	0.011959965	-0.890094806
PLK3	-1.000484244	6.547418866	-3.861711673	0.000868518	0.011959965	-0.890923763
RP11-769O8.3	-1.443572723	4.869692022	-3.855904763	0.000880765	0.012025935	-0.904458188
KCNE4	-1.104314687	6.933879906	-3.848101571	0.000897491	0.012174829	-0.922640159
CLEC4A	1.368504374	5.268533817	3.837232105	0.000921316	0.01240415	-0.947956524
CHST7	-2.498421621	5.154875483	-3.836309892	0.000923366	0.012405129	-0.95010392
IGK	2.04527997	4.236539192	3.834992901	0.000926301	0.012431255	-0.953170416
GPRC5A	-1.801356593	7.743955418	-3.83292543	0.000930928	0.012479999	-0.957983978
PLEKHA2	1.555035631	5.878351798	3.82706516	0.000944167	0.012617043	-0.971625661
PRG2	-1.68919348	4.488697322	-3.825864245	0.000946903	0.012640143	-0.974420739
ICAM3	1.111944061	5.628969563	3.813965284	0.000974439	0.012938898	-1.002106854
CEP55	1.129776922	3.495503686	3.809412155	0.000985184	0.012996985	-1.012696943
WWC1	1.269833432	4.136743953	3.805329182	0.000994919	0.013082941	-1.0221916
GCHFR	1.368460432	7.181235835	3.804137307	0.000997779	0.013096369	-1.024962878
NES	-1.042845958	7.107571238	-3.802865182	0.00100084	0.013118812	-1.027920579
NQO2	1.100401878	7.846885505	3.8010602	0.0010052	0.013125302	-1.032116874
IGHG1	1.30776647	4.171372981	3.786840963	0.001040206	0.013387184	-1.065161799
GDF15	-1.952337946	5.700765407	-3.786380177	0.00104136	0.013388309	-1.066232272
CLEC7A	1.030301569	7.011219738	3.784903165	0.001045069	0.013422238	-1.069663424
ANTXR1	1.04897552	4.406907909	3.776874173	0.001065459	0.013586771	-1.088310764
FADD	1.066923478	6.532094146	3.768958211	0.001085947	0.013736359	-1.106688412
CD14	1.125874296	10.21385063	3.754735185	0.001123743	0.014108846	-1.13969031
IL1R2	-1.71808867	4.378048799	-3.751973636	0.00113123	0.014180495	-1.146095225
ZNF671	1.352541107	4.494659791	3.750479861	0.001135301	0.014188021	-1.149559389
CRY1	-1.158834685	6.817094107	-3.739148847	0.001166654	0.014508597	-1.175828116
RAB23	1.160347405	5.75697888	3.737064643	0.001172513	0.014519693	-1.180658252
HLA-DRA	1.70759226	10.96720982	3.736264558	0.00117477	0.014519693	-1.182512306
RMI1	1.091790916	5.565274871	3.734706476	0.001179178	0.014519693	-1.18612266
CBR1	1.738622854	5.711781801	3.724569271	0.001208257	0.014733923	-1.209605131
FDXR	1.114409431	3.722962103	3.721073096	0.001218449	0.014815017	-1.217700959
CRY2	-1.682029418	5.460734734	-3.72048005	0.001220186	0.014821778	-1.21907408
EDN1	-1.624096091	6.106967914	-3.718458813	0.001226126	0.01487952	-1.223753666
DENND1B	1.466067567	5.802123638	3.717842444	0.001227942	0.014887171	-1.225180586
SLC7A5	-2.339122434	5.81187928	-3.711701678	0.001246189	0.015047959	-1.239394127
HSPA6	-1.206544044	8.191274913	-3.705418708	0.001265135	0.015229681	-1.253931895
OLFM4	-1.460394091	2.771844179	-3.704781878	0.001267072	0.015229681	-1.255405137
NR4A3	-1.361339544	5.398453057	-3.692112993	0.001306202	0.015594883	-1.284702504
KLHL26	-1.064128071	6.542028973	-3.664798907	0.001394667	0.016321992	-1.347796112
RNASEL	1.1218006	5.521676864	3.661745693	0.001404915	0.016398955	-1.354842625
MFAP5	-2.092616983	7.635132412	-3.659134519	0.001413739	0.016486613	-1.360867948
CLN6	1.279323784	4.467436687	3.656300213	0.001423378	0.016552874	-1.367407099
RP11-473I1.9	-1.039157362	5.739983551	-3.655057928	0.001427624	0.01656135	-1.370272884
AKR1B10	-1.370064847	6.448870547	-3.648482333	0.001450304	0.016741868	-1.385438359
NOX4	-1.029576294	7.135113521	-3.648078392	0.001451708	0.016742681	-1.386369785
AMPH	-1.058113368	6.321220198	-3.645813415	0.00145961	0.016787522	-1.391592052
THBS1	-1.06312359	6.357345133	-3.642039421	0.00147287	0.01687815	-1.400292017
TM4SF1	-1.538224455	8.008358243	-3.633497214	0.001503323	0.017105403	-1.419976488
IFIT1	1.60908863	7.089968671	3.619341797	0.001555159	0.017580298	-1.452573128
FPR3	1.498764206	7.607786004	3.617156306	0.001563317	0.017610039	-1.457603244
SCG2	1.345022424	6.719359298	3.615997302	0.00156766	0.017626346	-1.460270523
FAM198B	2.198815422	5.838473813	3.600467843	0.001627017	0.018131274	-1.495990376
DPYS	1.351886624	4.510020217	3.59351185	0.001654317	0.018294856	-1.51197856
BRD4	-1.04439807	8.128793415	-3.593385046	0.001654818	0.018294856	-1.512269949
NDC80	1.533339747	2.758262176	3.592647886	0.001657739	0.018308713	-1.513963857
SPDL1	1.561391516	3.773912318	3.573247747	0.001736437	0.018930336	-1.558513604
RYR2	1.083617409	2.955673993	3.568565494	0.001755975	0.019093566	-1.569257143
RGS3	1.03946314	7.0976817	3.566224042	0.001765826	0.019176297	-1.574628387
KIF11	1.159595479	4.0867407	3.566031151	0.00176664	0.019176297	-1.575070837
TWIST1	-1.031594402	6.855812554	-3.559987044	0.001792332	0.019407932	-1.588931779
PENK	1.417003116	6.635929463	3.554909067	0.001814201	0.01960775	-1.600572679
ASTE1	1.31747869	5.232121801	3.546805936	0.001849643	0.019939273	-1.619140101
CSN1S1	3.35553561	8.045987026	3.545195167	0.001856768	0.019964634	-1.622829757
MMP3	1.803383322	10.38644164	3.543016202	0.00186645	0.020051558	-1.627820273
EXOC2	1.013685637	5.252287321	3.542199039	0.001870094	0.020073518	-1.629691637
TOB1	-1.023203135	9.011023772	-3.539936267	0.001880221	0.020164966	-1.634872997
RP1-68D18.4	-1.189503177	4.919546286	-3.537843142	0.001889636	0.02021411	-1.639665159
TK1	1.254034377	5.152929394	3.534581524	0.001904399	0.020320072	-1.647131156
ITPKB	1.159136173	6.564978355	3.529776329	0.001926356	0.020398671	-1.658127334
TMEM106C	1.271466499	6.012408955	3.520158252	0.001971055	0.020766409	-1.68012596
HILPDA	-1.705512551	8.205408382	-3.513610618	0.002002064	0.021040117	-1.695093106
SLC12A8	1.052813033	4.293923986	3.50719552	0.00203291	0.021292949	-1.709750375
PTX3	-2.38472983	6.865822098	-3.503954358	0.002048671	0.021422271	-1.717153189
C3orf36	1.233916777	3.169451147	3.497221654	0.002081795	0.021696318	-1.732525026
FMO2	-1.140298473	8.331621987	-3.493293121	0.002101365	0.021846352	-1.741490943
GNG7	1.115676787	4.965730495	3.492139127	0.002107148	0.021869722	-1.744124151
LGALSL	-1.185917157	3.72878007	-3.484821683	0.002144181	0.022144188	-1.760815952
SAMSN1	1.108553292	6.934657226	3.471235612	0.002214639	0.022759455	-1.791782548
TPX2	1.013450385	5.180104721	3.461779301	0.002265014	0.023098737	-1.813317151
IL11RA	1.716951942	6.755395749	3.45738332	0.002288812	0.02319872	-1.82332261
PDK1	-1.018210561	3.376489177	-3.45362559	0.002309349	0.023387985	-1.831872646
GAP43	1.277485996	5.574954078	3.44909968	0.002334324	0.023478674	-1.842167178
SMARCAL1	1.397404536	4.633697224	3.440239018	0.002383987	0.023931413	-1.862310734
RGS13	1.610998029	4.343141291	3.436464799	0.002405453	0.024093204	-1.870886593
ITGAL	1.235906072	4.27860791	3.43597429	0.002408257	0.024093204	-1.872000946
PLEC	1.13969113	6.770485779	3.431132728	0.002436103	0.024224042	-1.882997789
MAST3	1.204828631	5.786480652	3.428669636	0.00245039	0.024267956	-1.888590659
MARCO	1.130893193	9.774046007	3.426938419	0.002460481	0.024348676	-1.892521012
LINC00965	1.416575919	4.197869535	3.425634634	0.002468108	0.024385108	-1.895480607
LILRB3	1.014830485	6.004611656	3.425312939	0.002469993	0.024385108	-1.896210807
ICAM1	-1.329253236	7.948506061	-3.420892698	0.002496041	0.024504284	-1.906242151
TAC1	1.953246923	5.122766638	3.416503986	0.002522168	0.024705826	-1.916198339
ZNF135	1.643635259	3.12525779	3.415642086	0.00252733	0.02471385	-1.918153214
H1F0	-1.279607817	8.678259545	-3.413332805	0.002541213	0.024738326	-1.923390203
CNN1	-1.330120269	6.602236349	-3.413325428	0.002541258	0.024738326	-1.923406931
FMO1	1.333864812	5.01400686	3.412077709	0.00254879	0.024792415	-1.926236093
THEG	-1.027498052	4.995478945	-3.407134265	0.002578847	0.025026584	-1.937442293
GGT5	-1.293837458	6.200629819	-3.405915431	0.002586311	0.025060255	-1.940204536
ADH1C	-1.873765539	5.523935453	-3.397812959	0.002636468	0.025389411	-1.95855997
KLHL29	-1.723912711	3.990913023	-3.390133186	0.002684886	0.025776545	-1.975946211
CDO1	-1.327011132	10.41396289	-3.365014522	0.002849391	0.026762095	-2.0327322
CH25H	-1.271689464	5.936250422	-3.362737926	0.002864778	0.026882454	-2.037872768
NUDT11	1.391826173	5.634814226	3.357878066	0.002897897	0.027026081	-2.048842904
KLF3-AS1	1.431250364	4.126199053	3.357435233	0.002900933	0.027026081	-2.049842273
DDX3Y	-2.692814094	5.9717028	-3.3573978	0.00290119	0.027026081	-2.04992675
DCXR	-1.632918995	6.681228172	-3.355562522	0.002913808	0.027099645	-2.054068105
CCL25	-1.133313643	4.126002621	-3.352704303	0.002933565	0.027166329	-2.060516405
GRAMD3	-1.283182892	6.053938496	-3.318120762	0.003183228	0.028950872	-2.138406555
SNAI1	-1.50764043	5.767308096	-3.318024628	0.00318395	0.028950872	-2.138622725
PRMT7	1.262590472	2.848839502	3.305722764	0.003277679	0.029524991	-2.166269126
RUNX1-IT1	1.23476834	5.199877815	3.304877434	0.003284217	0.029562666	-2.168167689
ZNF780B	1.179269284	1.803883324	3.303554087	0.003294478	0.029570685	-2.171139544
LRP3	1.019209988	5.521948061	3.303546874	0.003294534	0.029570685	-2.171155742
CTSS	1.112566657	8.912643034	3.301247783	0.003312436	0.029625409	-2.176317944
RAMP2	-2.181095936	6.183113438	-3.297135037	0.003344696	0.029765426	-2.185549571
APOBEC3F	1.196529591	3.124149168	3.292240681	0.003383486	0.03003418	-2.196530894
PRSS3P2	1.223947927	4.348190956	3.290485361	0.003397504	0.03011313	-2.200467997
HN1	1.501962871	5.32339602	3.280330881	0.003479715	0.030662546	-2.223230916
TEAD3	-1.114711526	5.818925648	-3.269634308	0.003568407	0.031193597	-2.247184639
VAMP8	1.334711723	8.601755108	3.267636732	0.003585212	0.031284594	-2.251655181
XIST	2.387843462	7.482615469	3.262724406	0.003626867	0.03156028	-2.262645121
FOS	-1.451957095	11.4383348	-3.259295302	0.003656222	0.031705791	-2.270313588
CDA	-1.315769546	4.176824755	-3.256231625	0.003682645	0.031818042	-2.27716263
SERPINE1	-1.533826941	7.095602929	-3.254666325	0.003696217	0.031861874	-2.280661142
ANG	-1.257944605	6.813249136	-3.254042433	0.003701639	0.031861874	-2.282055415
FANCF	1.37080264	4.212375215	3.245074464	0.003780448	0.032336101	-2.302087311
TNC	1.216415247	9.778441583	3.244565031	0.003784973	0.032352756	-2.303224694
ZNF112	1.183288654	4.527990087	3.243196922	0.003797153	0.032429303	-2.306278902
NDUFA4L2	1.239570082	8.071361185	3.240881839	0.003817849	0.032545086	-2.311446193
RPE65	1.122490132	1.892598117	3.238469088	0.003839535	0.032619148	-2.316830179
MYL2	-1.098902475	4.692527162	-3.235542562	0.003865999	0.032777404	-2.323358855
SOX17	-1.012379815	6.515163558	-3.234193776	0.003878256	0.032836945	-2.326367148
CCL23	-1.269967651	4.299978095	-3.23300305	0.003889107	0.032906621	-2.329022562
PDZRN3	-1.004711295	5.333943251	-3.230246843	0.003914339	0.033053249	-2.335167875
KCNK3	-1.286774931	6.826743991	-3.227628661	0.003938455	0.033189878	-2.34100382
CSF2RA	1.136086928	5.199492454	3.223346993	0.003978203	0.033435025	-2.350544269
SYTL2	1.187492294	4.983763767	3.221918621	0.00399155	0.033479924	-2.353726034
CCL20	-2.892116221	3.877606674	-3.220703369	0.004002939	0.033553027	-2.35643269
BANK1	1.022026724	5.399806248	3.19233439	0.004277958	0.0352379	-2.419518531
SPON1	1.060216301	6.963551471	3.19167055	0.004284608	0.035254595	-2.420992464
CLSTN2	-1.317566111	5.264626219	-3.188975981	0.004311704	0.035384734	-2.426974164
NOS3	-1.454582993	4.426397081	-3.178601187	0.00441759	0.036111998	-2.449988918
PSPH	1.425151454	4.530917644	3.169359703	0.004514028	0.036685249	-2.470467578
SLC5A2	1.029520421	5.345374198	3.163213129	0.004579296	0.037047713	-2.484076478
ACACB	-1.095980959	6.997044765	-3.158646232	0.00462838	0.037276584	-2.494181837
CASQ2	-1.420579628	5.347024991	-3.151755085	0.004703412	0.037711443	-2.509420353
GPR88	1.00910427	6.781670592	3.148972544	0.00473404	0.037894254	-2.515570078
MMP13	1.559359497	3.268565369	3.148861047	0.004735272	0.037894254	-2.515816459
SNX17	1.217148702	7.482929037	3.147209071	0.004753552	0.037992082	-2.519466547
KLHL4	1.389572497	3.78080511	3.125969098	0.004994753	0.039421279	-2.566335456
FGGY	1.380231973	5.161135124	3.124238772	0.005014916	0.039452768	-2.570148596
GRIA2	1.302060444	2.187367736	3.122902562	0.00503054	0.03951239	-2.573092693
AGPAT4	1.226405854	5.796771341	3.122782913	0.005031941	0.03951239	-2.573356296
NOC4L	-1.060494026	5.429935511	-3.116590875	0.00510498	0.0400108	-2.586993138
USP36	-1.13596874	5.298377362	-3.112295554	0.005156247	0.040161754	-2.596446981
QTRT1	-1.612476056	4.242271289	-3.110011679	0.005183708	0.040279957	-2.601471757
RPS4Y1	-2.898082788	7.797659876	-3.109699492	0.005187473	0.040279957	-2.602158497
LOXL1	1.517434812	7.573959291	3.096997246	0.005342911	0.041181112	-2.630078932
WNT11	-1.097592744	3.998349876	-3.094458008	0.005374519	0.041348538	-2.635655272
ZKSCAN7	1.582456372	4.451493265	3.092645887	0.005397186	0.041427041	-2.639633773
THBD	-1.097499263	8.030939989	-3.092586631	0.005397929	0.041427041	-2.639763854
PLS1	-1.381983941	5.301703402	-3.091878948	0.005406807	0.041469816	-2.641317322
DNASE1L3	1.375645791	7.534697844	3.090940842	0.005418598	0.041509506	-2.643376395
TCEAL2	-1.009244151	5.893881866	-3.089897278	0.005431744	0.041584821	-2.645666667
FAM110D	-1.469424614	4.483316213	-3.08410037	0.005505329	0.041905941	-2.65838366
SCN3A	-1.657696583	2.55598871	-3.082555115	0.005525106	0.041992142	-2.661772058
ZNF74	1.102581403	3.968156001	3.079700132	0.005561826	0.042220079	-2.668030718
LIF	-2.49432542	5.887000518	-3.070656446	0.005679705	0.042852712	-2.687841727
ARRB2	1.33022645	7.334085883	3.056778864	0.005865288	0.043960764	-2.718198757
MYH11	-1.166239083	7.713732161	-3.051353888	0.005939414	0.044324618	-2.730051519
LRP1B	1.450856253	4.702021984	3.0482416	0.005982346	0.044579132	-2.736847747
USP49	-1.031327351	2.858300672	-3.047967754	0.005986138	0.044579132	-2.737445609
SEMG2	1.0259238	2.788080962	3.044990309	0.006027515	0.044832994	-2.743944656
VCPIP1	1.082656736	3.759874434	3.037300012	0.006135665	0.045448835	-2.760719346
MDK	1.396799755	5.531786023	3.031757306	0.006214769	0.045818406	-2.772799316
P2RY2	-1.19175202	3.771739933	-3.029307801	0.00625004	0.046005368	-2.778135111
GMNN	-1.006978412	6.670533904	-3.014547261	0.006466694	0.047121992	-2.810252394
ECSIT	-1.314809086	4.862915233	-3.013229354	0.006486385	0.04721065	-2.813117006
RIMBP2	1.216110752	3.983853214	3.00684283	0.00658263	0.047717412	-2.82699177
CDKAL1	1.052632378	3.716982131	2.993482154	0.006788436	0.048975139	-2.85597999
TBXAS1	1.045386216	6.768390717	2.993301486	0.006791261	0.048975139	-2.856371626
UGCG	-1.135764571	7.72291117	-2.986429891	0.006899548	0.049415253	-2.871260185
RAB38	1.063296213	3.530259802	2.963028171	0.007280906	0.051471812	-2.921860193
DUSP4	-1.254766121	4.483433618	-2.961207835	0.007311404	0.051624094	-2.925789376
MYOM2	1.074439136	4.256748554	2.959879051	0.007333743	0.051710625	-2.928656923
AF090939	-1.100285043	4.471005957	-2.957132902	0.00738012	0.051906518	-2.934581497
PUS1	-1.030088574	5.197257477	-2.946746275	0.007558085	0.0529826	-2.956969219
LINC00950	-1.122175538	5.03363371	-2.931662409	0.007823877	0.054195474	-2.989423267
SCUBE2	1.208100511	5.477706986	2.929916315	0.007855217	0.05430703	-2.993175623
BATF	-1.07759547	4.809150308	-2.922834113	0.00798357	0.054831876	-3.00838565
STATH	-1.349568054	4.219505757	-2.920035261	0.008034846	0.055093581	-3.014392305
ELOVL4	1.310919699	3.768740974	2.919460732	0.008045411	0.055135892	-3.015625009
ASPM	1.255818422	2.362901719	2.910901771	0.008204379	0.055798671	-3.033976886
CLTC-IT1	-1.203244325	2.985576182	-2.910364889	0.00821445	0.055836902	-3.035127291
RP11-286E11.2	-1.006311736	3.853973459	-2.903310622	0.008347883	0.056529541	-3.050234448
ARID5A	-1.069411939	6.021828205	-2.883746441	0.008728879	0.058406343	-3.092050132
SELE	-1.875961382	5.821163874	-2.878934543	0.008825103	0.058743053	-3.102316195
LYL1	1.120098771	5.265684945	2.871987017	0.008965823	0.059368414	-3.117125428
PTDSS2	-1.039086969	4.493930092	-2.867906612	0.009049466	0.059629412	-3.125815886
NAIP	1.267368449	5.335247052	2.864693391	0.009115857	0.059856503	-3.132655611
SIL1	1.433001252	6.334516663	2.862577908	0.009159821	0.060003261	-3.137156838
DPP4	-1.238802799	5.923831259	-2.856059578	0.009296559	0.060504784	-3.151017054
C1orf21	-1.628808894	4.720210155	-2.854103345	0.009337975	0.060648502	-3.155173966
YKT6	1.085428642	4.969701396	2.851983445	0.009383054	0.060815372	-3.159677245
KCNQ1	1.163840652	5.241818397	2.851564973	0.009391977	0.060841781	-3.160566025
TMEM255A	-1.50183044	4.085815925	-2.849893126	0.009427707	0.060947384	-3.16411624
LEPREL1	1.09538977	4.251440403	2.845298882	0.009526563	0.061523066	-3.173867497
USP53	-1.420757493	2.645312676	-2.842366413	0.009590178	0.061803938	-3.180087999
S100P	-1.306712671	3.490672467	-2.842159509	0.009594682	0.061803938	-3.180526787
ENO2	-1.02677939	6.412978989	-2.840451413	0.00963194	0.061948528	-3.184148657
COG7	1.180750779	4.654850431	2.839912323	0.009643727	0.061992565	-3.185291549
SNCAIP	1.276998831	5.305587799	2.836623957	0.009715927	0.062275574	-3.192260925
P2RY13	1.605807343	4.239584652	2.825408056	0.009966079	0.063511611	-3.216004792
KDM5D	-2.139033714	5.845880522	-2.824485617	0.009986924	0.06353509	-3.217955703
NUPL1	-1.27680284	5.272291917	-2.820189198	0.010084558	0.063830217	-3.227038629
ACP5	1.08460978	8.716089917	2.817565309	0.010144632	0.064063835	-3.232582646
FAM155A	1.418753809	5.045929536	2.801629564	0.010516861	0.065752649	-3.266203057
NAA15	-1.230989749	5.815393154	-2.79162304	0.010757198	0.066888661	-3.287269866
ST8SIA1	1.080443562	2.902057709	2.784205627	0.010938711	0.067436957	-3.302863472
TENM3	1.11712788	3.925045204	2.777735368	0.011099419	0.068205441	-3.316450253
PPP1R1A	1.326285986	5.918959205	2.772289227	0.011236427	0.068785659	-3.327875162
LOC101930405	1.28609266	3.853328642	2.767676725	0.011353718	0.069323069	-3.337543116
AOAH	1.201774257	3.92233357	2.766472027	0.011384543	0.069413628	-3.340066968
NOX5	1.045641338	4.221626066	2.755089401	0.011679743	0.070757663	-3.363888312
CDON	1.612143842	4.993351388	2.751421952	0.011776393	0.071114848	-3.371553671
TEAD1	-1.15364989	4.852846929	-2.748971281	0.011841399	0.071293766	-3.376673156
EREG	-1.300382025	5.635154073	-2.743694056	0.011982539	0.071872324	-3.387690049
RARRES1	-1.265585282	8.06121652	-2.740459305	0.01206984	0.072223344	-3.394438065
MS4A6A	1.017790905	10.07311942	2.739314071	0.012100892	0.072321487	-3.396826235
FMNL1	1.03564283	6.066946513	2.728672199	0.012393084	0.073376142	-3.41899518
PCK1	-1.490355138	6.472756522	-2.728531583	0.012396989	0.073376142	-3.419287834
PDK4	-2.003162189	7.039384634	-2.720578208	0.012619781	0.074100614	-3.435828865
FHOD3	-1.204653183	4.336014351	-2.709689138	0.012930963	0.075392776	-3.458437818
CALCB	1.068046627	3.919762791	2.709515696	0.012935978	0.075392776	-3.458797583
DNALI1	1.123019482	3.952795359	2.694312506	0.013382773	0.077101487	-3.490289634
CDK5	1.025268255	3.732360657	2.687579426	0.013585274	0.07798171	-3.50420907
PLEKHA4	1.242075728	4.989956365	2.668170803	0.01418532	0.080251306	-3.544237293
FOSL1	-2.242130444	4.943858291	-2.666708928	0.014231515	0.080348113	-3.547246464
LEPREL4	1.073201381	4.735930748	2.665515587	0.01426933	0.080471973	-3.54970227
KLHL36	-1.107862682	4.376231617	-2.660810369	0.014419354	0.080991073	-3.559379952
PELI2	-1.000985087	6.170407948	-2.645391471	0.014921475	0.083030893	-3.591033835
AC007292.3	-1.187646205	4.606037555	-2.643804219	0.014974089	0.083151868	-3.594287127
HLA-DQB1	1.123832754	8.070745922	2.642434713	0.015019627	0.083318424	-3.597093333
LBP	-1.130138818	6.883992429	-2.632521073	0.015353175	0.084348354	-3.617385225
SYCP2	-1.055479116	3.035028033	-2.628207049	0.01550049	0.084934561	-3.626203443
LFNG	1.056455474	3.694704799	2.604744948	0.016325236	0.088145037	-3.674033168
STMN2	1.035656152	4.412452034	2.587393461	0.016961526	0.090760437	-3.709264349
ERAP2	1.612837487	5.995466857	2.584700729	0.017062333	0.091149031	-3.714720884
USP9Y	-1.485955315	3.988392481	-2.579843913	0.017245579	0.09177164	-3.724555255
SAP30L	-1.152538666	5.297441667	-2.576356711	0.017378288	0.09222555	-3.731610422
NUDT6	1.037071015	3.391319786	2.56543878	0.017799999	0.093964825	-3.753666947
BCCIP	-1.076398636	4.992737458	-2.564362846	0.017842073	0.094147323	-3.75583791
MSTN	1.014119571	1.722337609	2.561362104	0.017959909	0.094689468	-3.761890124
ANKRD1	-1.153275255	3.024943017	-2.55421164	0.018243645	0.095859302	-3.776296925
NSUN5P1	1.228306267	5.806855497	2.5328144	0.019117978	0.098969438	-3.819280931
EHHADH	1.179159555	3.368457565	2.532104461	0.019147649	0.099037387	-3.820703802
PRR16	-1.712564026	3.829596449	-2.523510218	0.019510262	0.100292819	-3.837911633
KLF13	-1.362985605	3.298518431	-2.521145903	0.019611139	0.100579479	-3.842640092
ZNF134	1.000116638	5.300240893	2.512656166	0.019977395	0.101859548	-3.859599323
WDR41	1.056742411	6.000224267	2.508510507	0.020158555	0.102616447	-3.867869557
MAP3K1	1.189553541	3.444381671	2.502166509	0.02043875	0.103712021	-3.880511002
CEMIP	1.235570849	7.397655446	2.482655852	0.021323413	0.106853256	-3.919280058
SP1	1.240734091	4.140132701	2.481047892	0.021397892	0.10686326	-3.922467797
NLGN4Y	-1.335284348	4.250901101	-2.476612489	0.021604592	0.107577151	-3.931254999
WIF1	1.591443371	4.462668932	2.472226885	0.021810798	0.108174663	-3.93993505
COQ4	1.047567495	5.11499634	2.457838895	0.022500241	0.110545429	-3.968352354
ANKRD11	-1.10233156	6.124660993	-2.443855182	0.023189685	0.113267482	-3.995882954
BST1	1.218760531	4.733417777	2.440258769	0.023370146	0.113838739	-4.002949268
SBNO2	-1.547556195	5.35056733	-2.440056923	0.023380313	0.113844068	-4.003345688
ZIC1	1.272501289	9.774806839	2.430706219	0.023855826	0.115576413	-4.021690024
FBXO5	-1.094382873	4.163574093	-2.430040447	0.023890023	0.11560818	-4.022994638
NTHL1	1.295274478	4.321977495	2.427945403	0.02399793	0.115916844	-4.027098665
ASPA	1.207847412	4.879517919	2.425949351	0.024101158	0.116315897	-4.031006921
GSTZ1	1.035268464	3.911829644	2.41523128	0.024662536	0.118116602	-4.051961788
DNAJB14	-1.130400676	6.574944507	-2.413359731	0.024761795	0.118462175	-4.055615464
FOXD1	-1.481796526	4.885696474	-2.409505421	0.024967381	0.119303387	-4.063134859
SERPINE2	-1.067583953	8.398012363	-2.406227176	0.025143483	0.119601533	-4.069525032
PFAS	-1.021515385	5.284749145	-2.396073285	0.025696257	0.121445061	-4.089286193
HS3ST3A1	1.047693658	2.847990504	2.381111826	0.026531271	0.124251803	-4.118316408
FANCE	-1.345845995	4.841104351	-2.381083679	0.026532866	0.124251803	-4.118370924
HPSE	1.009380149	5.53787325	2.357869523	0.027878303	0.128561907	-4.163205741
PTPLAD1	1.156806888	6.329825087	2.345767399	0.028604414	0.130852418	-4.186477784
RUFY2	-1.057618159	6.229820476	-2.335720465	0.029220412	0.13261085	-4.205744391
MUC6	-1.034015085	3.291190606	-2.329734812	0.029593187	0.133860201	-4.217199684
TRIM36	1.057780779	3.956803133	2.316106987	0.030458279	0.135861213	-4.243215592
LMAN1	1.094682206	4.737893465	2.314055733	0.030590487	0.136261778	-4.247123647
TST	1.066026878	6.1004845	2.30617913	0.031103066	0.137730711	-4.262110996
SPP1	1.42686798	8.246643772	2.305319421	0.031159487	0.137817852	-4.263744976
OSGEPL1	1.268422845	4.804944064	2.270470953	0.033527154	0.145218753	-4.329669932
CLIC3	1.143850829	3.391340845	2.255047233	0.034626742	0.148672085	-4.358653415
PMEPA1	1.222982148	4.939105158	2.251776682	0.034864102	0.149179139	-4.36478376
RASGRP1	1.127288484	3.614373386	2.243312665	0.035485293	0.150785458	-4.380623433
HSD11B2	1.245345325	3.743103271	2.239395404	0.035776196	0.151713316	-4.387941833
TNF	-1.20072971	5.060236415	-2.239045211	0.035802307	0.151772754	-4.388595694
TRPM1	-1.001943861	2.582216692	-2.209573345	0.038063139	0.158623801	-4.443396876
LRP5L	-1.075118651	3.503606656	-2.182909925	0.040219659	0.164935707	-4.492584517
IL18	1.056326091	5.347779344	2.14812031	0.043199988	0.173166679	-4.55619352
STX11	-1.008747539	2.70290477	-2.142831032	0.043670206	0.174106373	-4.565807152
GBAP1	1.054207544	6.313890341	2.134435183	0.044426103	0.175854493	-4.581035869
RERGL	-1.158762976	5.155509411	-2.12550931	0.045242657	0.178252943	-4.597183627
PDZRN4	1.026086869	5.841649168	2.117820338	0.045956886	0.179983458	-4.611058558
SLC16A4	1.202540128	5.717876719	2.103540418	0.047310358	0.183532116	-4.636740151
LSR	-1.035508624	3.804735556	-2.096058075	0.048033776	0.185116754	-4.650151361
