# Supplementary material for: Identification of susceptibility modules and hub genes of osteoarthritis by WGCNA analysis
Source: Front Genet. 2022 Nov 18;13:1036156. doi: 10.3389/fgene.2022.1036156 (PMC9718428; doi:10.3389/fgene.2022.1036156)
Supplement: Supplementary file 5 [file Table5.XLSX]

## Sheet: Sheet1
23 overlapping genes
TPX2
SELL
RARRES3
TAC1
LST1
ITGB2
MMP3
MGAT4C
GUSBP11
ATP6V0E2
CD4
FPR3
KIF11
KAZALD1
GAMT
IGJ
PTGDS
NELL1
PLA2G15
IGLC1
CD52
TNFRSF11A
CSN1S1
